# Supplementary material for: On the development of gestural organization: A cross-sectional study of vowel-to-vowel anticipatory coarticulation
Source: PLoS One. 2018 Sep 14;13(9):e0203562. doi: 10.1371/journal.pone.0203562 (PMC6138403; doi:10.1371/journal.pone.0203562)
Supplement: S1 Dataset — Column description: SUBJECT—Participant ID (Cohort abbreviation, F—female, M—male, T (in 7-year-olds only: typically developing)), BLOCK—Number of block the word was recorded in, TRIAL—trial number, WORD—stimulus word, CONSONANT1 –C1 in /aɪnə C1VC2ə/, CONSONANT2 –C2 in /aɪnə C1VC2ə/, VOWEL—V in /aɪnə C1VC2ə/, CV_PAIR—C1V in /aɪnə C1VC2ə/, PEAKX_a1_50 –horizontal position of the highest point on the tongue dorsum at the temporal midpoint of ə in /aɪnə/, PEAKX_V50—horizontal position of the highest point on the tongue dorsum at the temporal midpoint of V in /aɪnə C1VC2ə/, COHORT—Cohort abbreviation (A—adults, C3–3-year-old children, C4–4-year-old children, C5–5-year-old children, G1–7-year-old (‘grade one’) children). (CSV) [file pone.0203562.s004.csv]

SUBJECT	BLOCK	TRIAL	WORD	CONSONANT1	CONSONANT2	VOWEL	CV_PAIR	PEAKX_a1_50	PEAKX_V50	COHORT
AF_005	1	2	einegese	g	z	e	ge	-3.00157000117011	-1.17684512250197	A
AF_005	1	3	einebyse	b	z	y	by	-2.92155483416144	2.01858661787623	A
AF_005	1	6	einedobe	d	b	o	do	3.07763130168624	14.0203554846176	A
AF_005	1	7	einegibe	g	b	i	gi	-3.18919763806969	-9.56220530088396	A
AF_005	1	8	einedese	d	z	e	de	-0.113211669827715	-2.94042543028244	A
AF_005	1	9	einegabe	g	b	a	ga	-1.64413917780783	7.59053000969721	A
AF_005	1	10	einedyse	d	z	y	dy	-2.06008831215561	-2.08579928387411	A
AF_005	1	12	einegude	g	d	u	gu	4.35033363053924	9.72320918213607	A
AF_005	1	13	einebide	b	d	i	bi	-4.20481468117394	-3.33413936136361	A
AF_005	1	16	einedage	d	g	a	da	-4.0354246471411	11.0562679365012	A
AF_005	1	17	einegyse	g	z	y	gy	-2.36212840613293	-11.0734278941185	A
AF_005	1	18	einedige	d	g	i	di	-8.29486943065559	-8.44015286140517	A
AF_005	1	19	einebese	b	z	e	be	-0.390889042310248	NA	A
AF_005	1	20	einebade	b	d	a	ba	-0.179503655453646	16.9131373142794	A
AF_005	1	21	einebuge	b	g	u	bu	-2.62505349853687	10.6496096140803	A
AF_005	1	22	einegode	g	d	o	go	2.24991467226549	8.66382192416727	A
AF_005	1	23	einedube	d	b	u	du	-0.698728381438026	5.04600193143906	A
AF_005	1	24	eineboge	b	g	o	bo	2.11904066816217	15.3590456415104	A
AF_005	2	1	einedase	d	z	a	da	-3.3934830867898	3.65403420303232	A
AF_005	2	3	einebyde	b	d	y	by	-2.73444140235606	-9.71252490388386	A
AF_005	2	4	einedoge	d	g	o	do	4.74691466455786	7.5906483008301	A
AF_005	2	7	einebage	b	g	a	ba	-2.92033539932931	6.74946462146757	A
AF_005	2	8	einedise	d	z	i	di	5.53058392145448	-2.88673817895991	A
AF_005	2	10	einedybe	d	b	y	dy	-4.55346238604064	-8.57614577788652	A
AF_005	2	11	einegade	g	d	a	ga	3.26557155165693	9.34738890057969	A
AF_005	2	13	eineduge	d	g	u	du	-1.69373005747686	3.83695656421413	A
AF_005	2	14	einebede	b	d	e	be	-7.54356356545566	-2.56898558607157	A
AF_005	2	15	einebuse	b	z	u	bu	-4.07466215850804	13.1975134647929	A
AF_005	2	16	eineguse	g	z	u	gu	-4.96254893767614	4.06837870379147	A
AF_005	2	18	einegose	g	z	o	go	-2.99679180865229	9.91809284515863	A
AF_005	2	19	einegebe	g	b	e	ge	-3.56639279844843	-7.14045020935088	A
AF_005	2	20	einegybe	g	b	y	gy	1.71621167326457	3.89949514573744	A
AF_005	2	21	einegide	g	d	i	gi	-2.50938744791292	-3.64410628712033	A
AF_005	2	22	einebose	b	z	o	bo	-3.73930522495562	9.43805080301662	A
AF_005	2	23	einebige	b	g	i	bi	-1.55547499008219	-6.14765175211316	A
AF_005	2.2	1	einedebe	d	b	e	de	-1.41663060955317	-2.44227674324901	A
AF_005	2.2	2	einebede	b	d	e	be	-4.47203062177369	-0.952788855414826	A
AF_005	3	2	einebege	b	g	e	be	0.832141370517871	1.81980839494204	A
AF_005	3	6	einegyde	g	d	y	gy	-3.80147183239188	-5.64377611112432	A
AF_005	3	7	einegise	g	z	i	gi	-2.81592105893127	-0.185815033022488	A
AF_005	3	8	einegube	g	b	u	gu	0.419510862930589	8.006532538208	A
AF_005	3	9	einedege	d	g	e	de	1.28752354221842	3.76459762239965	A
AF_005	3	10	einedyge	d	g	y	dy	-0.379334665750276	-5.40537533626857	A
AF_005	3	11	einebude	b	d	u	bu	0.583020233595513	16.5326361408533	A
AF_005	3	13	einedose	d	z	o	do	-2.19178698052284	8.59390258869695	A
AF_005	3	14	einebode	b	d	o	bo	-0.649342417179587	18.3105922162769	A
AF_005	3	15	eineduse	d	z	u	du	-1.33798808186326	8.7372895580422	A
AF_005	3	16	einegobe	g	b	o	go	-6.75757493909767	9.66968467593751	A
AF_005	3	17	einedibe	d	b	i	di	-3.36562612890445	-6.01570895052142	A
AF_005	3	19	einedabe	d	b	a	da	-2.94267932489083	0.187016763896168	A
AF_005	3	20	einegase	g	z	a	ga	-3.69525122258201	3.2977238818338	A
AF_005	3	21	einebyge	b	g	y	by	-2.02066315451013	-9.06715622504336	A
AF_005	3	22	einebase	b	z	a	ba	1.20173354326622	10.9187095658289	A
AF_005	3	23	einegede	g	d	e	ge	-1.79567078247804	-5.76630707323574	A
AF_005	3	24	einebise	b	z	i	bi	-3.28506673630126	-7.18931551373031	A
AF_005	4	3	einedyse	d	z	y	dy	-2.60732627486066	-6.9352656840074	A
AF_005	4	4	einebode	b	d	o	bo	1.18640274597929	11.3637052577816	A
AF_005	4	6	einebude	b	d	u	bu	2.88126451690557	9.87967167372978	A
AF_005	4	8	einebese	b	z	e	be	-3.95399079312098	-0.389386663103364	A
AF_005	4	9	einegube	g	b	u	gu	-2.3329159520294	2.49647317105966	A
AF_005	4	10	eineduge	d	g	u	du	3.6455610768225	-3.29222960303242	A
AF_005	4	11	einegese	g	z	e	ge	-5.33715974284115	-7.12171081483919	A
AF_005	4	12	einebige	b	g	i	bi	-3.23665516886763	-9.04264810811906	A
AF_005	4	13	einedibe	d	b	i	di	-5.38003658141887	-6.02431178937252	A
AF_005	4	14	einegyse	g	z	y	gy	-4.69313148196139	-4.5494751974607	A
AF_005	4	15	einebyse	b	z	y	by	-2.02275193602434	-7.19071110505631	A
AF_005	4	16	einebage	b	g	a	ba	-7.17987905650053	6.42727586398432	A
AF_005	4	17	einegade	g	d	a	ga	-1.39615937938462	2.65835272059611	A
AF_005	4	19	einedoge	d	g	o	do	-6.75162685312021	8.51482558846157	A
AF_005	4	20	einedabe	d	b	a	da	-4.9070085373135	7.64763729186952	A
AF_005	4	21	einedese	d	z	e	de	-5.69435493081753	-4.41480911184279	A
AF_005	4	22	einegobe	g	b	o	go	-4.36590763205504	11.0912901549263	A
AF_005	4.2	1	einegide	g	d	i	gi	-1.86137618528843	-7.25090356920606	A
AF_005	5	1	einebede	b	d	e	be	1.51599909360216	-6.10732168783821	A
AF_005	5	2	einebyde	b	d	y	by	-6.95638303501422	-6.31735610658831	A
AF_005	5	3	einedebe	d	b	e	de	0.430277205121858	3.09761613516374	A
AF_005	5	4	einedose	d	z	o	do	-5.89024839776344	13.2500761823725	A
AF_005	5	6	einedige	d	g	i	di	1.71094919897084	-2.02153577534575	A
AF_005	5	7	einedage	d	g	a	da	2.00898043837786	2.3105631879348	A
AF_005	5	8	einedybe	d	b	y	dy	-4.11972779915012	-8.1130353765095	A
AF_005	5	9	einebuge	b	g	u	bu	4.58803126933602	12.3544632691266	A
AF_005	5	10	einebise	b	z	i	bi	-3.42893780324893	-5.31032361487145	A
AF_005	5	11	eineboge	b	g	o	bo	-4.69636348225759	16.3099296477973	A
AF_005	5	12	einegebe	g	b	e	ge	0.402081832015951	-5.43901830099243	A
AF_005	5	13	einegode	g	d	o	go	3.33826549370311	8.09366161467234	A
AF_005	5	15	einegase	g	z	a	ga	-5.33383059535357	8.70057736917071	A
AF_005	5	19	einegude	g	d	u	gu	1.3744471981956	7.30196786727334	A
AF_005	5	20	eineduse	d	z	u	du	-3.0364829788559	9.85000870724544	A
AF_005	5	21	einebase	b	z	a	ba	0.640426977121145	13.4761435207484	A
AF_005	5	22	einegybe	g	b	y	gy	-3.09974320004529	-2.32011436635055	A
AF_005	5	24	einegise	g	z	i	gi	-3.16215468319191	-4.93679573347333	A
AF_005	5.2	1	einebyde	b	d	y	by	-1.09372739391506	-9.2175104204859	A
AF_005	6	1	einedyge	d	g	y	dy	-0.886448303097891	-0.270920743815361	A
AF_005	6	3	einebege	b	g	e	be	-1.99856038717125	-0.883779623183087	A
AF_005	6	4	einedise	d	z	i	di	1.53236050116909	-8.63224265703333	A
AF_005	6	5	einegose	g	z	o	go	-1.73888378210178	10.6799008446996	A
AF_005	6	6	einegabe	g	b	a	ga	-3.55996252779505	5.17215255040574	A
AF_005	6	7	einedobe	d	b	o	do	-0.194067500099323	5.93132353104107	A
AF_005	6	8	einebuse	b	z	u	bu	2.5658405083135	19.2149588896641	A
AF_005	6	9	einegede	g	d	e	ge	-1.11509353930182	-2.95156070722419	A
AF_005	6	10	einegyde	g	d	y	gy	2.96380268572933	-4.06700170170315	A
AF_005	6	11	einebyge	b	g	y	by	-1.0784549850552	0.718948411007326	A
AF_005	6	12	einebade	b	d	a	ba	1.46890632563713	12.4562365118987	A
AF_005	6	13	einegibe	g	b	i	gi	-2.34757212343027	-2.13306299987521	A
AF_005	6	14	einebose	b	z	o	bo	-0.482842166924584	16.7736397820154	A
AF_005	6	15	einedube	d	b	u	du	-0.17044704528154	7.8320352396902	A
AF_005	6	16	einebide	b	d	i	bi	-1.84456312388092	-10.4979092082448	A
AF_005	6	20	einedege	d	g	e	de	-3.80563754118138	-8.35511227152898	A
AF_005	6	23	eineguse	g	z	u	gu	-1.57960363527175	0.35274497326628	A
AF_005	6	24	einedase	d	z	a	da	-5.36933720019242	6.85745995888289	A
AF_005	7	2	einedise	d	z	i	di	0.952769003468335	-8.38896288445186	A
AF_005	7	3	einegebe	g	b	e	ge	2.45651579251583	-7.96166757762409	A
AF_005	7	4	einegase	g	z	a	ga	-5.77363600639005	6.5854879839512	A
AF_005	7	6	einedebe	d	b	e	de	-4.14227392986277	-0.318827239806901	A
AF_005	7	8	einebise	b	z	i	bi	-1.02310284240441	-8.30184760104996	A
AF_005	7	9	einegybe	g	b	y	gy	-3.76923791039512	-4.43870693604012	A
AF_005	7	10	einegude	g	d	u	gu	-1.12528365610899	7.75253082071601	A
AF_005	7	11	einedoge	d	g	o	do	0.449950371550205	8.41793599200308	A
AF_005	7	12	eineboge	b	g	o	bo	4.02067561558325	13.5810128413655	A
AF_005	7	13	einegise	g	z	i	gi	-4.48110225400999	-5.50382024899894	A
AF_005	7	14	einebede	b	d	e	be	0.951421912621544	NA	A
AF_005	7	16	einegode	g	d	o	go	-7.29295766344539	8.904485160813	A
AF_005	7	17	einedybe	d	b	y	dy	-5.16129172606795	-3.78433707871342	A
AF_005	7	18	einedase	d	z	a	da	-4.33118032586875	5.20011519537795	A
AF_005	7	19	einebase	b	z	a	ba	-2.80475892367968	4.10076974401911	A
AF_005	7	20	eineduge	d	g	u	du	-2.76428297896448	7.201565046012	A
AF_005	7	21	einebyde	b	d	y	by	4.371167440769	-8.49928395589361	A
AF_005	7	24	einebuge	b	g	u	bu	1.20204508275198	13.6342755110854	A
AF_005	8	1	einedyge	d	g	y	dy	-0.647007593095675	-1.97841456578182	A
AF_005	8	2	einebide	b	d	i	bi	-1.63697814677509	-4.96019419426056	A
AF_005	8	3	einebose	b	z	o	bo	2.52375290066436	18.2748582248939	A
AF_005	8	4	eineguse	g	z	u	gu	-6.23551609626956	0.899673022697645	A
AF_005	8	5	einegabe	g	b	a	ga	2.06962590888832	7.43435842267947	A
AF_005	8	6	einedege	d	g	e	de	-9.54366546468627	-3.72790233624093	A
AF_005	8	9	eineduse	d	z	u	du	-3.4197583841333	6.53916183610583	A
AF_005	8	10	einebege	b	g	e	be	-4.75562498137782	-4.92380847570996	A
AF_005	8	11	einegibe	g	b	i	gi	-4.10530473938218	-1.29932413751786	A
AF_005	8	12	einedibe	d	b	i	di	-5.82241814073561	-6.75224092656351	A
AF_005	8	13	einebyge	b	g	y	by	-3.47373981319691	-3.70917448434017	A
AF_005	8	15	einegyde	g	d	y	gy	-2.77151560307382	-2.46454366688477	A
AF_005	8	17	einebuse	b	z	u	bu	1.44690659171057	12.072181465399	A
AF_005	8	19	einedabe	d	b	a	da	-0.642526180691468	10.0432914784577	A
AF_005	8	20	einedose	d	z	o	do	-4.36743124935351	11.1813684000399	A
AF_005	8	21	einegede	g	d	e	ge	-6.21653690672202	-4.56034608847434	A
AF_005	8	23	einegose	g	z	o	go	-8.60899309344736	7.74918484777776	A
AF_005	8	24	einebade	b	d	a	ba	-3.08298996924441	11.7533689487065	A
AF_005	9	3	einebude	b	d	u	bu	-2.06990614860193	13.1591470875539	A
AF_005	9	4	einebige	b	g	i	bi	1.16485070753527	-0.203085554902088	A
AF_005	9	5	einegade	g	d	a	ga	4.454759390422	13.0037271656647	A
AF_005	9	6	einegide	g	d	i	gi	-0.198880892546395	-5.15320831996816	A
AF_005	9	7	einegube	g	b	u	gu	-3.7224219960329	12.1000095491766	A
AF_005	9	8	einebese	b	z	e	be	1.42926211025618	-3.17239438988556	A
AF_005	9	10	einedese	d	z	e	de	0.439798795366683	-6.70789697396625	A
AF_005	9	11	einegyse	g	z	y	gy	1.83776234795947	-0.0381834452925933	A
AF_005	9	12	einebyse	b	z	y	by	-3.76748975024824	-2.82096362726775	A
AF_005	9	13	einedube	d	b	u	du	3.51520250607922	0.378142456886844	A
AF_005	9	14	einedyse	d	z	y	dy	1.44444861401805	1.47359534994958	A
AF_005	9	15	einebode	b	d	o	bo	-1.02891600260962	17.5897466915114	A
AF_005	9	17	einebage	b	g	a	ba	-0.997843536481319	7.70613335007558	A
AF_005	9	18	einedage	d	g	a	da	-2.99741857533614	13.1058595119486	A
AF_005	9	20	einedobe	d	b	o	do	1.08534289022989	19.1542147153921	A
AF_005	9	21	einedige	d	g	i	di	0.382113560580525	-0.378265560065633	A
AF_005	9	23	einegese	g	z	e	ge	-2.05148596896648	1.5231427923817	A
AF_005	9.2	1	einedage	d	g	a	da	-3.02411111748443	15.5371846607575	A
AF_006	1	2	einedobe	d	b	o	do	-14.7237277473686	2.51750471314213	A
AF_006	1	3	einebade	b	d	a	ba	-13.7001864532214	10.4209541992513	A
AF_006	1	5	einebyse	b	z	y	by	-13.0604581435847	-20.9961795842887	A
AF_006	1	6	einedese	d	z	e	de	-12.4413609548786	-10.9243144493698	A
AF_006	1	8	eineboge	b	g	o	bo	-10.8745859887177	7.27182610487796	A
AF_006	1	9	einedyse	d	z	y	dy	-9.93573204890038	-17.2336348135286	A
AF_006	1	10	einegibe	g	b	i	gi	-8.56419924236633	-11.8976478323929	A
AF_006	1	12	einegode	g	d	o	go	-14.2306882352371	-0.168259359340138	A
AF_006	1	13	einedage	d	g	a	da	-9.99214820481033	7.02995701543481	A
AF_006	1	16	einebese	b	z	e	be	-15.4602917188804	-14.3233857693416	A
AF_006	1	17	einebide	b	d	i	bi	-16.734847412836	-14.1181756002528	A
AF_006	1	18	einebuge	b	g	u	bu	-7.19400591459762	5.76765723123371	A
AF_006	1	19	einegese	g	z	e	ge	-10.9134510295657	-11.908022465781	A
AF_006	1	20	einegyse	g	z	y	gy	-10.0094683446056	-14.8547149970465	A
AF_006	1	21	einedube	d	b	u	du	-12.2187872434934	-3.91229347492763	A
AF_006	1	22	einegabe	g	b	a	ga	-12.7510014926857	2.72127124556584	A
AF_006	1	23	einedige	d	g	i	di	-8.35901772343112	-20.3388687808632	A
AF_006	1	24	einegude	g	d	u	gu	-16.5412924933886	-2.02003252827795	A
AF_006	2	1	einedybe	d	b	y	dy	-12.0857779710678	-14.1436337292615	A
AF_006	2	3	einebose	b	z	o	bo	-6.71456451681806	2.66347096851059	A
AF_006	2	4	einedebe	d	b	e	de	-15.0936256261041	-15.7285024231814	A
AF_006	2	5	einebede	b	d	e	be	-11.5433023151169	-19.0779760109284	A
AF_006	2	8	einegebe	g	b	e	ge	-12.0204034609148	-17.1907034183594	A
AF_006	2	10	einedase	d	z	a	da	-18.3452135159666	-4.76761076125197	A
AF_006	2	11	einegide	g	d	i	gi	-23.8452255107509	-13.2035250820618	A
AF_006	2	12	einebyde	b	d	y	by	-14.045814830105	-23.6361943816461	A
AF_006	2	13	einegybe	g	b	y	gy	-11.7365741285759	-21.125124294009	A
AF_006	2	14	einebage	b	g	a	ba	-17.7478312945318	1.48473786205365	A
AF_006	2	15	einegade	g	d	a	ga	-14.5841422980232	-2.43951719060309	A
AF_006	2	16	einegose	g	z	o	go	-20.2717066055308	0.149506100262309	A
AF_006	2	17	einedoge	d	g	o	do	-13.9639521279911	-4.30953399356634	A
AF_006	2	18	eineguse	g	z	u	gu	-9.86563784222947	1.33994891858928	A
AF_006	2	20	eineduge	d	g	u	du	-18.5586884829119	-10.2374250643514	A
AF_006	2	22	einebuse	b	z	u	bu	-15.0310589021422	-2.1248483301433	A
AF_006	2	23	einedise	d	z	i	di	-14.6801124858717	-20.165899128013	A
AF_006	2	24	einebige	b	g	i	bi	-13.1562503576674	-24.6056602243949	A
AF_006	3	2	einebise	b	z	i	bi	-11.1133372082817	-11.5082000902278	A
AF_006	3	3	einegase	g	z	a	ga	-10.8223558975443	3.76953229305445	A
AF_006	3	4	einegise	g	z	i	gi	-13.5942101481329	-19.4419517392018	A
AF_006	3	5	einegube	g	b	u	gu	0.701897717476276	6.68668587005453	A
AF_006	3	6	einebude	b	d	u	bu	-2.54325210874081	6.34641656063022	A
AF_006	3	7	einedibe	d	b	i	di	-13.6227073399215	-12.572347067993	A
AF_006	3	8	einedyge	d	g	y	dy	-13.5133919802681	-12.4375181560999	A
AF_006	3	9	einegobe	g	b	o	go	-2.97630337394379	6.12270983735431	A
AF_006	3	10	einedege	d	g	e	de	-8.24979125370085	-13.7828470583249	A
AF_006	3	11	einebode	b	d	o	bo	-11.9303114124185	14.1050792786103	A
AF_006	3	12	einedabe	d	b	a	da	-8.84414532101721	10.4600318870326	A
AF_006	3	13	einegede	g	d	e	ge	-10.8178385520623	-10.8244653472363	A
AF_006	3	16	einedose	d	z	o	do	-8.2957063193111	4.03832436481818	A
AF_006	3	17	einebyge	b	g	y	by	-6.47813258361793	-10.0568281639093	A
AF_006	3	18	eineduse	d	z	u	du	-9.15897998550752	-2.68134756274008	A
AF_006	3	21	einegyde	g	d	y	gy	-11.1937182055587	-17.3241380776622	A
AF_006	3	22	einebase	b	z	a	ba	-10.2178484353188	1.98755599033162	A
AF_006	3	23	einebege	b	g	e	be	-12.3276644253963	-12.152890548117	A
AF_006	4	3	einebage	b	g	a	ba	-7.01694977500793	-3.27354878555916	A
AF_006	4	5	einebyse	b	z	y	by	-11.1149081483331	-18.4254502916893	A
AF_006	4	6	einegade	g	d	a	ga	-12.6764859439302	-0.206873228323599	A
AF_006	4	7	einebude	b	d	u	bu	-4.8947532240937	-0.355615423339431	A
AF_006	4	9	einegide	g	d	i	gi	-12.3837093042517	-21.2186825139721	A
AF_006	4	11	einedyse	d	z	y	dy	-9.61030828406959	-8.65786498081238	A
AF_006	4	12	einedibe	d	b	i	di	-11.5750866085847	-15.266341506607	A
AF_006	4	13	einedoge	d	g	o	do	-2.45634320209863	2.95500707409862	A
AF_006	4	14	einebode	b	d	o	bo	-2.53588335635165	6.33298549553054	A
AF_006	4	15	einegyse	g	z	y	gy	-1.70663618301553	-12.7652819050242	A
AF_006	4	16	einegese	g	z	e	ge	-11.5380123796193	-13.8596474533331	A
AF_006	4	17	einebige	b	g	i	bi	-14.2138240170567	-17.2074852564749	A
AF_006	4	18	einebese	b	z	e	be	-17.5980074328593	-17.1184358947881	A
AF_006	4	19	einedese	d	z	e	de	-13.4284500173511	-12.6348197422191	A
AF_006	4	21	einegobe	g	b	o	go	-9.50687879700425	2.7447937733375	A
AF_006	4	22	einegube	g	b	u	gu	-15.3909143581067	0.700478807673114	A
AF_006	4	23	einedabe	d	b	a	da	-8.80693440497591	2.82694632703782	A
AF_006	4	24	eineduge	d	g	u	du	-11.7603355348807	-5.74149672845839	A
AF_006	5	1	einedybe	d	b	y	dy	-12.3725690084696	-15.2241425883498	A
AF_006	5	2	einebede	b	d	e	be	-9.44563476270162	-17.2837964166338	A
AF_006	5	3	einegode	g	d	o	go	-13.2716730916517	1.28047889109096	A
AF_006	5	4	einegase	g	z	a	ga	-6.3196829370128	6.87995189877997	A
AF_006	5	5	einebuge	b	g	u	bu	-8.99406390694236	-0.249256504164239	A
AF_006	5	6	einedebe	d	b	e	de	-11.8150269135344	-14.4772756052399	A
AF_006	5	7	einegise	g	z	i	gi	-5.79251418970937	-12.0375659620203	A
AF_006	5	9	einegude	g	d	u	gu	-2.30774449764912	-1.38372126105881	A
AF_006	5	10	einegybe	g	b	y	gy	-3.81936884562814	-17.7478905377999	A
AF_006	5	11	einedose	d	z	o	do	-4.83544861213502	1.70961591477227	A
AF_006	5	13	eineboge	b	g	o	bo	-8.22513278292389	10.5785319728648	A
AF_006	5	14	einebase	b	z	a	ba	-4.44694396373224	0.790962590562696	A
AF_006	5	16	einedage	d	g	a	da	-9.00399897254927	4.65063925238091	A
AF_006	5	17	einebise	b	z	i	bi	-11.5746103242018	-15.1368522862679	A
AF_006	5	18	einegebe	g	b	e	ge	-4.8207425710222	-16.9199609971856	A
AF_006	5	19	einebyde	b	d	y	by	-13.1764475355128	-12.1063164269226	A
AF_006	5	20	eineduse	d	z	u	du	-4.61696101184528	3.29278244232826	A
AF_006	5	24	einedige	d	g	i	di	-8.50993180641873	-16.302265256073	A
AF_006	6	4	einegabe	g	b	a	ga	-13.566786389877	-5.16474115186306	A
AF_006	6	5	einedase	d	z	a	da	-7.20318132184058	-2.57004809223909	A
AF_006	6	7	einedyge	d	g	y	dy	-14.5660553570955	-13.878614851882	A
AF_006	6	8	einebyge	b	g	y	by	-7.64299718152064	-14.2036847176861	A
AF_006	6	9	einegyde	g	d	y	gy	-13.758874078203	-18.1395622023677	A
AF_006	6	11	einedobe	d	b	o	do	-9.59989694624512	-1.36657746013594	A
AF_006	6	12	einebade	b	d	a	ba	-11.6453973102832	-2.5286417035988	A
AF_006	6	13	einebuse	b	z	u	bu	-14.0693376043543	3.29751707156179	A
AF_006	6	14	einedege	d	g	e	de	-4.67203112350508	-17.6436829861637	A
AF_006	6	15	einegose	g	z	o	go	-17.6576393457601	-3.59575913776203	A
AF_006	6	16	einebide	b	d	i	bi	-13.705712612695	-21.7710336542484	A
AF_006	6	18	einegibe	g	b	i	gi	-13.6840842981958	-19.2453708195508	A
AF_006	6	19	einedise	d	z	i	di	-8.83397561216666	-16.4937480098325	A
AF_006	6	20	einedube	d	b	u	du	-9.92720314849849	-0.704970681919413	A
AF_006	6	21	einebege	b	g	e	be	-13.4185541107277	-16.0917273193618	A
AF_006	6	22	einegede	g	d	e	ge	-13.281264763687	-21.2497264200593	A
AF_006	6	24	einebose	b	z	o	bo	-5.72831979717147	-1.4348311788457	A
AF_006	7	1	einebise	b	z	i	bi	-13.0008207878874	-15.9280598223377	A
AF_006	7	2	einedise	d	z	i	di	-12.6644942134501	-18.0296403547253	A
AF_006	7	3	einedoge	d	g	o	do	-3.19550722032413	7.10077385608833	A
AF_006	7	5	einebase	b	z	a	ba	-5.72035167621048	-3.85774469085503	A
AF_006	7	6	einegybe	g	b	y	gy	-11.7298754676928	-14.5486012669776	A
AF_006	7	7	einebede	b	d	e	be	-4.18659933871582	-10.8863121004362	A
AF_006	7	8	einebyde	b	d	y	by	-5.91553550673175	-13.4961780774317	A
AF_006	7	9	einegude	g	d	u	gu	-6.44555738433213	2.67324360619565	A
AF_006	7	11	einegase	g	z	a	ga	-13.5253562301606	-0.998142400339681	A
AF_006	7	12	eineboge	b	g	o	bo	-3.24478606159054	6.40207810944358	A
AF_006	7	13	einedebe	d	b	e	de	-7.18204537273129	-11.7003129971893	A
AF_006	7	14	einedase	d	z	a	da	-10.1842908527972	9.9855486820352	A
AF_006	7	16	einegise	g	z	i	gi	-17.8119468136278	-10.9861749410736	A
AF_006	7	17	einebuge	b	g	u	bu	-8.90123231993713	15.9972199919955	A
AF_006	7	19	einegode	g	d	o	go	-4.76019064242744	7.39090181132894	A
AF_006	7	20	eineduge	d	g	u	du	-8.95026267509527	7.56501222501047	A
AF_006	7	21	einedybe	d	b	y	dy	-4.53885408487174	-6.89184323593945	A
AF_006	7	23	einegebe	g	b	e	ge	-11.4737454684854	-17.2087376122074	A
AF_006	8	1	einegabe	g	b	a	ga	-19.4034833416609	0.818637696699639	A
AF_006	8	2	einebose	b	z	o	bo	-8.87531412254829	1.24399617054801	A
AF_006	8	3	einebyge	b	g	y	by	-12.2167301219778	-16.3997232951147	A
AF_006	8	6	einedose	d	z	o	do	-11.1963754707105	4.72663671632056	A
AF_006	8	7	eineguse	g	z	u	gu	-12.1337275862149	-1.52471734803406	A
AF_006	8	8	einegyde	g	d	y	gy	-14.8711362176479	-17.2362709837505	A
AF_006	8	9	einebege	b	g	e	be	-14.0259025010157	-22.8367353636903	A
AF_006	8	10	einebuse	b	z	u	bu	-12.6416903753283	-10.0006042329313	A
AF_006	8	12	einebide	b	d	i	bi	-14.3133148400835	-14.8873792211269	A
AF_006	8	13	eineduse	d	z	u	du	-20.4553297790795	-6.08554910710779	A
AF_006	8	14	einebade	b	d	a	ba	-9.11336309286483	16.1953686491333	A
AF_006	8	15	einegibe	g	b	i	gi	-14.0795388340602	-21.2950665164153	A
AF_006	8	16	einedyge	d	g	y	dy	-20.5934175690662	-13.9019410840112	A
AF_006	8	17	einedege	d	g	e	de	-19.7484158171454	-14.6160206419744	A
AF_006	8	18	einedabe	d	b	a	da	-14.8253827441069	0.74937680895819	A
AF_006	8	19	einegose	g	z	o	go	-15.2214629331071	2.52547409315301	A
AF_006	8	22	einegede	g	d	e	ge	-22.385073276961	-17.9669591966737	A
AF_006	8	24	einedibe	d	b	i	di	-13.28388217934	-23.4560226392704	A
AF_006	9	1	einebude	b	d	u	bu	-10.3516030387977	10.0285440830821	A
AF_006	9	4	einedage	d	g	a	da	-9.37411992223955	-1.62827088456639	A
AF_006	9	5	einedyse	d	z	y	dy	-4.94702512487402	-17.0857032445481	A
AF_006	9	6	einegyse	g	z	y	gy	-13.4862331451639	-4.97979168516664	A
AF_006	9	7	einegobe	g	b	o	go	-12.0783651368948	8.07788365080057	A
AF_006	9	8	einegube	g	b	u	gu	-12.7145938931245	-2.43114174701398	A
AF_006	9	9	einedube	d	b	u	du	-9.84882782519525	0.291805875118479	A
AF_006	9	11	einegese	g	z	e	ge	-8.00436806826515	-14.7051762287004	A
AF_006	9	12	einedige	d	g	i	di	-7.88125718599077	-15.2557019570396	A
AF_006	9	13	einebode	b	d	o	bo	-8.48540919591108	4.03379319740798	A
AF_006	9	14	einegade	g	d	a	ga	-13.0754604369416	-0.163750229681505	A
AF_006	9	15	einedese	d	z	e	de	-5.46547236511205	-9.09204565482939	A
AF_006	9	16	einebese	b	z	e	be	-5.59123263519967	-15.2939591053144	A
AF_006	9	17	einebyse	b	z	y	by	-14.4935438899234	-20.4614660236706	A
AF_006	9	18	einebige	b	g	i	bi	-9.91255485865798	-21.0007850553071	A
AF_006	9	20	einegide	g	d	i	gi	-12.5327217798182	-14.581373001165	A
AF_006	9	22	einedobe	d	b	o	do	-8.47845012753142	4.17772219401188	A
AF_006	9	23	einebage	b	g	a	ba	-4.81628380481813	3.35032945768683	A
AF_007	1	1	einegode	g	d	o	go	-20.7537670903108	-1.78649455564379	A
AF_007	1	2	einegyse	g	z	y	gy	-21.476821174943	-22.3173505904984	A
AF_007	1	3	eineboge	b	g	o	bo	-18.1464129893062	5.02424021585713	A
AF_007	1	5	einedige	d	g	i	di	-20.3451302654574	-22.3043535793361	A
AF_007	1	6	einegabe	g	b	a	ga	-22.4578614225292	-6.78783239883918	A
AF_007	1	7	einebuge	b	g	u	bu	-17.0355388938962	-6.87508905765983	A
AF_007	1	8	einebyse	b	z	y	by	-26.1862950491866	-28.8743344535113	A
AF_007	1	9	einegibe	g	b	i	gi	-26.2373018781565	-20.6123107121763	A
AF_007	1	11	einegude	g	d	u	gu	-18.972081450099	-9.87529269866195	A
AF_007	1	12	einedube	d	b	u	du	-23.7709084060764	-7.28558901819629	A
AF_007	1	14	einedyse	d	z	y	dy	-21.2056233518143	-25.1806563656239	A
AF_007	1	15	einedese	d	z	e	de	-19.8241103143167	-19.2627207809645	A
AF_007	1	16	einedobe	d	b	o	do	-22.6964697507417	0.430286448272976	A
AF_007	1	18	einebade	b	d	a	ba	-22.979176900656	-0.942718961289161	A
AF_007	1	20	einebide	b	d	i	bi	-22.600733782248	-17.9381835413626	A
AF_007	1	21	einebese	b	z	e	be	-20.0270186577477	-26.6527478953731	A
AF_007	1	22	einegese	g	z	e	ge	-20.9335439383793	-25.8837908392753	A
AF_007	1	24	einedage	d	g	a	da	-19.2393906896091	-13.9252135531744	A
AF_007	1.2	1	einegude	g	d	u	gu	-17.2775661831081	-8.21196525171127	A
AF_007	2	1	eineduge	d	g	u	du	-22.4710218456361	-5.17858876741362	A
AF_007	2	4	einedebe	d	b	e	de	-22.8115162730511	-20.7868221182712	A
AF_007	2	6	einedise	d	z	i	di	-18.7407352221656	-23.3257272325066	A
AF_007	2	8	einegebe	g	b	e	ge	-15.3343806804911	-18.1985679354998	A
AF_007	2	9	einebage	b	g	a	ba	-18.0185310552332	0.840801147311097	A
AF_007	2	10	einedase	d	z	a	da	-18.3807869005205	-10.8165544998979	A
AF_007	2	11	einedoge	d	g	o	do	-20.8291010772722	1.92955946044226	A
AF_007	2	12	einedybe	d	b	y	dy	-23.4146925213527	-21.0800092276272	A
AF_007	2	13	einebede	b	d	e	be	-19.7540195232463	-16.2964334394776	A
AF_007	2	15	einegade	g	d	a	ga	-19.5175431039954	-2.06137863730878	A
AF_007	2	16	eineguse	g	z	u	gu	-18.0194488336338	-2.23381580885108	A
AF_007	2	17	einebige	b	g	i	bi	-20.415287197553	-26.0440855608358	A
AF_007	2	19	einebose	b	z	o	bo	NA	7.82816538155627	A
AF_007	2	20	einebyde	b	d	y	by	-12.3838228190745	-22.2629480033696	A
AF_007	2	21	einegide	g	d	i	gi	-23.1287731901987	-28.6414373316027	A
AF_007	2	22	einegose	g	z	o	go	-21.759237974538	3.10509212644118	A
AF_007	2	23	einegybe	g	b	y	gy	-20.3972448214625	NA	A
AF_007	2	24	einebuse	b	z	u	bu	-21.8141283571792	-8.95323701004596	A
AF_007	2.2	1	einebyde	b	d	y	by	-24.0236986504999	-23.3129492073473	A
AF_007	3	1	einedege	d	g	e	de	-16.448274110758	-26.3657964304057	A
AF_007	3	5	einebode	b	d	o	bo	-17.1874627201664	7.46950667754171	A
AF_007	3	6	einegede	g	d	e	ge	-16.5373027013616	-27.8776527539835	A
AF_007	3	8	einegise	g	z	i	gi	-13.5627050559635	-16.7995115428543	A
AF_007	3	10	eineduse	d	z	u	du	-16.5927692906335	0.431049592283773	A
AF_007	3	11	einegase	g	z	a	ga	-21.0061023968044	-4.38957555542099	A
AF_007	3	12	einebase	b	z	a	ba	-22.0848927281938	2.05996612855014	A
AF_007	3	13	einebyge	b	g	y	by	-15.5171911977773	-20.1021072203387	A
AF_007	3	14	einegube	g	b	u	gu	-16.3634361090806	-8.81846983397471	A
AF_007	3	15	einegyde	g	d	y	gy	-20.0194738091494	-25.0902693225665	A
AF_007	3	16	einedose	d	z	o	do	-14.6649519350695	-3.50173231361744	A
AF_007	3	17	einedyge	d	g	y	dy	-20.1378852201564	-18.1885903530862	A
AF_007	3	18	einebude	b	d	u	bu	-10.7333468618725	0.895634207197653	A
AF_007	3	19	einedibe	d	b	i	di	-22.6692563746163	-25.104889810333	A
AF_007	3	20	einebege	b	g	e	be	-8.7805574086601	-27.0221606028061	A
AF_007	3	21	einebise	b	z	i	bi	-12.4566419452892	-20.727928446771	A
AF_007	3	22	einedabe	d	b	a	da	-14.5725716521255	3.22579879046001	A
AF_007	4	1	einedese	d	z	e	de	-20.8753316221163	-25.3567465641478	A
AF_007	4	2	einedabe	d	b	a	da	-21.682952340735	-5.80074145110973	A
AF_007	4	3	einegube	g	b	u	gu	-21.2843690734368	-11.2875399526918	A
AF_007	4	5	einegide	g	d	i	gi	-9.50275821288102	-28.2514634928467	A
AF_007	4	6	eineduge	d	g	u	du	-18.1783224175426	-9.76955519553264	A
AF_007	4	9	einebyse	b	z	y	by	-16.4120301472977	-22.7160294512233	A
AF_007	4	10	einegade	g	d	a	ga	-11.1644091923069	-4.81100928009915	A
AF_007	4	11	einebese	b	z	e	be	-19.4192000322829	-22.7392166893605	A
AF_007	4	12	einegese	g	z	e	ge	-20.1983437740364	-19.0586089176978	A
AF_007	4	13	einegyse	g	z	y	gy	-20.9940708117854	-19.2712139881117	A
AF_007	4	15	einedyse	d	z	y	dy	-10.4532466174236	-15.4267673230436	A
AF_007	4	16	einebige	b	g	i	bi	-18.9643481681914	-16.0725666738641	A
AF_007	4	19	einebude	b	d	u	bu	-9.18184382435291	6.2455308295397	A
AF_007	4	20	einegobe	g	b	o	go	-9.48420930131062	0.299158734954173	A
AF_007	4	21	einedibe	d	b	i	di	-13.0194685453341	-21.4486507949086	A
AF_007	4	22	einebode	b	d	o	bo	-17.7379736131752	8.38438766132015	A
AF_007	4	23	einebage	b	g	a	ba	-8.40968867074291	-4.25021291918926	A
AF_007	4	24	einedoge	d	g	o	do	-8.71285832361926	-0.431400182017956	A
AF_007	5	1	einegase	g	z	a	ga	-10.1258318292691	-5.88071968963249	A
AF_007	5	2	eineduse	d	z	u	du	-17.2491301112315	-6.10964412550419	A
AF_007	5	5	einedage	d	g	a	da	-23.141395979607	-5.34092703318487	A
AF_007	5	6	einedebe	d	b	e	de	-22.8782852281656	-20.9785793115575	A
AF_007	5	7	einegybe	g	b	y	gy	-12.8827534896812	-16.3881309540748	A
AF_007	5	8	einebase	b	z	a	ba	-18.3999662391161	-0.425802821234388	A
AF_007	5	9	einebise	b	z	i	bi	-17.7617232915399	-22.9254832543104	A
AF_007	5	10	eineboge	b	g	o	bo	-11.6614399588479	0.767345259018246	A
AF_007	5	12	einedybe	d	b	y	dy	-20.7390987832999	-25.1053089084891	A
AF_007	5	13	einebede	b	d	e	be	-20.800836907909	-25.1247664261568	A
AF_007	5	15	einedige	d	g	i	di	-22.43335159767	-28.3055605996044	A
AF_007	5	17	einegode	g	d	o	go	-20.4837520516946	-8.43277807395105	A
AF_007	5	18	einegebe	g	b	e	ge	-22.4556578577414	-23.9523073563743	A
AF_007	5	19	einegude	g	d	u	gu	-11.2979059750003	-9.67353243482035	A
AF_007	5	21	einegise	g	z	i	gi	-13.7983194425759	-20.2625889031004	A
AF_007	5	22	einedose	d	z	o	do	-19.7273701637346	-2.8983533855347	A
AF_007	5	23	einebyde	b	d	y	by	-17.0958415792173	-25.2378567464706	A
AF_007	5	24	einebuge	b	g	u	bu	-13.7181959629595	-3.72151363257575	A
AF_007	6	1	einedobe	d	b	o	do	-18.4718387337159	4.88092318503596	A
AF_007	6	2	einedise	d	z	i	di	-16.980647353607	-23.2166619981706	A
AF_007	6	4	einebege	b	g	e	be	-23.0865645194924	-13.1702184541678	A
AF_007	6	5	einegose	g	z	o	go	-14.6764431166067	2.47479541423403	A
AF_007	6	6	einegabe	g	b	a	ga	-11.4302073293818	-7.63321282981644	A
AF_007	6	7	einebade	b	d	a	ba	-17.4099446534522	5.59205137370394	A
AF_007	6	8	einegibe	g	b	i	gi	-11.1007535573176	-19.5904048157517	A
AF_007	6	11	einedube	d	b	u	du	-20.03718915075	-20.9380464024853	A
AF_007	6	12	einegede	g	d	e	ge	-19.0501460931957	-15.2983192890505	A
AF_007	6	13	einebyge	b	g	y	by	-17.392556573643	-25.771626061836	A
AF_007	6	14	einedase	d	z	a	da	-16.5463058643983	-1.4754001413869	A
AF_007	6	16	einebide	b	d	i	bi	-18.3618075163715	-23.3689216972806	A
AF_007	6	17	einebuse	b	z	u	bu	-12.0771811853618	-0.884957785715857	A
AF_007	6	19	einegyde	g	d	y	gy	-18.2225103124028	-17.4553687526496	A
AF_007	6	20	einedege	d	g	e	de	-19.5454557817485	-18.2552342760855	A
AF_007	6	21	einebose	b	z	o	bo	-16.4518230445467	5.81510483478138	A
AF_007	6	23	eineguse	g	z	u	gu	-21.3942979172459	-2.47299489086722	A
AF_007	6	24	einedyge	d	g	y	dy	-8.25148059942159	-22.8587368335012	A
AF_007	7	1	eineduge	d	g	u	du	-15.9433257646627	-0.751907212099732	A
AF_007	7	2	einegybe	g	b	y	gy	-15.850522514593	-18.3153721583719	A
AF_007	7	4	einedoge	d	g	o	do	-20.1676126936938	-3.47241104391988	A
AF_007	7	5	einegase	g	z	a	ga	-15.499594754563	-5.13920046080754	A
AF_007	7	6	einegude	g	d	u	gu	-16.4202420940669	-9.9296932372812	A
AF_007	7	8	einedise	d	z	i	di	-24.0418333738213	-26.893932070902	A
AF_007	7	9	einegebe	g	b	e	ge	-17.2228328267787	-24.5048720667289	A
AF_007	7	11	einegise	g	z	i	gi	-16.387823896924	-16.271932407938	A
AF_007	7	12	eineduge	d	g	u	du	-18.5791757912435	-3.36412113665949	A
AF_007	7	13	einebyde	b	d	y	by	-18.1516807128965	-23.4178357599792	A
AF_007	7	14	einebise	b	z	i	bi	-20.7987398986894	-17.7083174732985	A
AF_007	7	15	einebede	b	d	e	be	-19.9549241912809	NA	A
AF_007	7	16	einedase	d	z	a	da	-23.8334612645636	-1.44683929629393	A
AF_007	7	18	einedybe	d	b	y	dy	-22.4864248726169	-26.5560444049142	A
AF_007	7	20	einegode	g	d	o	go	-22.7604693919207	-4.6815713516994	A
AF_007	7	21	einebase	b	z	a	ba	-17.3263191062375	-3.21293178423604	A
AF_007	7	22	einedebe	d	b	e	de	-24.0496632346054	-22.234354232107	A
AF_007	7	23	eineboge	b	g	o	bo	-24.1905890734131	2.10861843275571	A
AF_007	8	1	einebuse	b	z	u	bu	-7.71060036316879	-0.489570066339592	A
AF_007	8	3	eineguse	g	z	u	gu	-19.6207016606278	-10.8010901946999	A
AF_007	8	4	einedyge	d	g	y	dy	-23.299572672377	-27.4106799325859	A
AF_007	8	5	einebose	b	z	o	bo	-10.4386394434409	0.788585571690691	A
AF_007	8	8	einedabe	d	b	a	da	-17.0916031938089	-4.04514720962967	A
AF_007	8	9	einebyge	b	g	y	by	-20.0096420076604	-25.101212581616	A
AF_007	8	10	einebade	b	d	a	ba	-21.0253180090103	1.26786699165484	A
AF_007	8	12	einedose	d	z	o	do	-19.4932340991244	-4.71583242961959	A
AF_007	8	13	einedibe	d	b	i	di	-19.3953633441269	-26.4883100952953	A
AF_007	8	14	einegabe	g	b	a	ga	-26.2707768690224	-12.4071499701641	A
AF_007	8	15	einegibe	g	b	i	gi	-24.9653179559159	-26.2889392593475	A
AF_007	8	16	einegose	g	z	o	go	-11.46015388327	0.486699191145349	A
AF_007	8	17	einebege	b	g	e	be	-17.4133301263413	-26.00197909299	A
AF_007	8	19	eineduse	d	z	u	du	-22.7749920880231	-10.0420552666269	A
AF_007	8	21	einegyde	g	d	y	gy	-20.4615559295145	-25.4148938744875	A
AF_007	8	22	einebide	b	d	i	bi	-26.1316963767842	-18.7746668932058	A
AF_007	8	23	einegede	g	d	e	ge	-22.1256973331857	-15.9029971742629	A
AF_007	8	24	einedege	d	g	e	de	-24.2762370967232	-18.0850072426833	A
AF_007	9	1	einegide	g	d	i	gi	-14.0508547742634	-19.0513024406079	A
AF_007	9	2	einebage	b	g	a	ba	-18.5000184002893	-1.44521116210773	A
AF_007	9	4	einebese	b	z	e	be	-23.0583131196116	-19.9973206906724	A
AF_007	9	5	einebyse	b	z	y	by	-21.4447485678484	-24.6952812827222	A
AF_007	9	7	einebige	b	g	i	bi	-20.2701570251884	-28.5709891009714	A
AF_007	9	8	einegyse	g	z	y	gy	-15.8160820765909	-26.9025407423639	A
AF_007	9	9	einebude	b	d	u	bu	-22.8745094862966	1.16896506858495	A
AF_007	9	10	einedage	d	g	a	da	-22.8881644607074	-1.43957902632364	A
AF_007	9	12	einedyse	d	z	y	dy	-22.5467832546312	-17.7086854664418	A
AF_007	9	13	einedese	d	z	e	de	-22.5069329128695	-22.6648771830421	A
AF_007	9	14	einegube	g	b	u	gu	-13.4550277725208	-6.99014010344387	A
AF_007	9	16	einedige	d	g	i	di	-23.2881284100688	-18.2786436642208	A
AF_007	9	17	einegobe	g	b	o	go	-21.1245291119814	2.91744568909513	A
AF_007	9	18	einebode	b	d	o	bo	-15.4496187721866	9.4419044023365	A
AF_007	9	19	einedobe	d	b	o	do	-19.4270781907975	2.81630158554209	A
AF_007	9	20	einegade	g	d	a	ga	-14.7689010465859	-6.00943711263653	A
AF_007	9	21	einedube	d	b	u	du	-18.7589512836959	-6.85597886197251	A
AF_007	9	24	einegese	g	z	e	ge	-22.0242211757585	-18.4087133217308	A
AF_008	1	1	einegode	g	d	o	go	-12.8638980651359	6.72497126708929	A
AF_008	1	2	einegyse	g	z	y	gy	-11.7420008033595	-11.5078149735664	A
AF_008	1	3	eineboge	b	g	o	bo	-11.9014280954192	-0.276953826921864	A
AF_008	1	5	einedige	d	g	i	di	-18.7627548389802	-18.0979348977213	A
AF_008	1	6	einegabe	g	b	a	ga	-13.1780604951242	0.919327652286333	A
AF_008	1	7	einebuge	b	g	u	bu	-14.0973311852846	5.53516132337281	A
AF_008	1	8	einebyse	b	z	y	by	-13.418779755472	-17.5266965658369	A
AF_008	1	9	einegibe	g	b	i	gi	NA	-22.3287737665653	A
AF_008	1	11	einegude	g	d	u	gu	-12.662135794536	2.28570038801102	A
AF_008	1	12	einedube	d	b	u	du	-17.2418371805292	-12.0060504417055	A
AF_008	1	14	einedese	d	z	e	de	-14.3560233556202	-16.2767449556894	A
AF_008	1	15	einedobe	d	b	o	do	-10.0842703156907	0.89558825101151	A
AF_008	1	17	einebade	b	d	a	ba	-15.2855772980167	4.86725451440305	A
AF_008	1	19	einebide	b	d	i	bi	-14.7834825220452	-19.2782606472509	A
AF_008	1	20	einebese	b	z	e	be	-10.0565959284893	-12.8582908711312	A
AF_008	1	21	einegese	g	z	e	ge	-7.3535469032564	-8.07373265887125	A
AF_008	1	23	einedage	d	g	a	da	-7.36016359396903	4.11979113020589	A
AF_008	1.2	1	einedyse	d	z	y	dy	-16.2330569841637	-18.8743693350246	A
AF_008	2	1	eineduge	d	g	u	du	-14.2628501309974	-7.77196285212858	A
AF_008	2	4	einedebe	d	b	e	de	-13.4930499789087	-21.7730736881303	A
AF_008	2	6	einedise	d	z	i	di	-13.7119307684153	-20.9272519279195	A
AF_008	2	8	einegebe	g	b	e	ge	-17.1284588761728	-14.0427349965437	A
AF_008	2	9	einebage	b	g	a	ba	-9.74550032505966	-4.44260595214952	A
AF_008	2	10	einedase	d	z	a	da	-13.7204479695149	5.21021742909318	A
AF_008	2	11	einedoge	d	g	o	do	-13.5230810856154	6.03242704622513	A
AF_008	2	12	einedybe	d	b	y	dy	-16.2375729010115	-19.7045678341211	A
AF_008	2	13	einebede	b	d	e	be	-9.75014816809281	-19.6262141129323	A
AF_008	2	15	einegade	g	d	a	ga	-14.6295732440278	2.90856719642849	A
AF_008	2	16	eineguse	g	z	u	gu	-16.8578938690141	-1.40817344872406	A
AF_008	2	17	einebige	b	g	i	bi	-15.8159346635707	-19.9021947808085	A
AF_008	2	19	einebose	b	z	o	bo	-18.8645233472805	2.33058164476157	A
AF_008	2	20	einebyde	b	d	y	by	-13.7718841769273	-17.574313147962	A
AF_008	2	21	einegide	g	d	i	gi	-20.535774343737	-19.0376321313999	A
AF_008	2	22	einegose	g	z	o	go	-21.4796517449468	2.41577466397961	A
AF_008	2	23	einegybe	g	b	y	gy	-16.9193294425063	-20.4945235310952	A
AF_008	2	24	einebuse	b	z	u	bu	-14.2129980458723	0.572424628476215	A
AF_008	3	1	einedege	d	g	e	de	-13.062320803579	-12.1227914679254	A
AF_008	3	3	einegobe	g	b	o	go	-4.30744993954686	8.70939936769	A
AF_008	3	6	einebode	b	d	o	bo	-8.51429512475146	5.88440040486216	A
AF_008	3	7	einegede	g	d	e	ge	-11.7517827893339	-11.6745729159455	A
AF_008	3	9	einegise	g	z	i	gi	-12.6150501392881	-11.5071726278382	A
AF_008	3	11	eineduse	d	z	u	du	-16.8635840355184	-1.32687608992582	A
AF_008	3	12	einegase	g	z	a	ga	-12.6115934445323	-6.58334936933778	A
AF_008	3	13	einebase	b	z	a	ba	-12.8990091284163	2.92056182664021	A
AF_008	3	14	einebyge	b	g	y	by	-12.3705751980627	-13.3244769854826	A
AF_008	3	15	einegube	g	b	u	gu	-18.4939399877056	-1.22844022071364	A
AF_008	3	16	einegyde	g	d	y	gy	-9.66641267118959	-12.9334068713852	A
AF_008	3	17	einedose	d	z	o	do	-13.2691642994547	1.93525465903355	A
AF_008	3	18	einedyge	d	g	y	dy	-15.2505536479625	-19.9245653388431	A
AF_008	3	19	einebude	b	d	u	bu	-12.3210711024056	2.99741649927484	A
AF_008	3	20	einedibe	d	b	i	di	-17.9294868547571	-19.4484528505817	A
AF_008	3	21	einebege	b	g	e	be	-16.3470252214461	-19.3896588666248	A
AF_008	3	22	einebise	b	z	i	bi	-11.9173388218539	-17.3653926340676	A
AF_008	3	23	einedabe	d	b	a	da	-14.3191334981404	10.09041113845	A
AF_008	4	1	einedese	d	z	e	de	-10.9533705291774	-18.8128196673079	A
AF_008	4	2	einedabe	d	b	a	da	-10.4445376955164	10.9674059840978	A
AF_008	4	3	einegube	g	b	u	gu	-5.77400877482967	-1.4987186623344	A
AF_008	4	5	einegide	g	d	i	gi	-12.3532692965794	-19.5673503330681	A
AF_008	4	6	eineduge	d	g	u	du	-10.4615642320557	-1.37123553046795	A
AF_008	4	9	einebyse	b	z	y	by	-15.3825884924133	-17.2436441719453	A
AF_008	4	10	einegade	g	d	a	ga	-14.2607726404319	2.01549651181723	A
AF_008	4	11	einebese	b	z	e	be	-14.0231861405217	-15.4462341583335	A
AF_008	4	12	einegese	g	z	e	ge	-11.18562403191	-14.4098650380217	A
AF_008	4	13	einegyse	g	z	y	gy	-15.5898766005918	-14.6646324716653	A
AF_008	4	15	einedyse	d	z	y	dy	-11.3504032709101	-14.1495602787803	A
AF_008	4	16	einebige	b	g	i	bi	-12.8096905081017	-16.0222670162385	A
AF_008	4	19	einebude	b	d	u	bu	-8.94255115222281	2.11384989884742	A
AF_008	4	20	einegobe	g	b	o	go	-7.90503607777255	5.48776285659187	A
AF_008	4	21	einedibe	d	b	i	di	-17.8593301081723	-16.2961944029573	A
AF_008	4	22	einebode	b	d	o	bo	-9.81426684308869	2.34836543547938	A
AF_008	4	23	einebage	b	g	a	ba	-12.1628875192251	-1.15216626882833	A
AF_008	4	24	einedoge	d	g	o	do	-15.8203857701281	-1.55943394788696	A
AF_008	5	1	einegase	g	z	a	ga	-14.8351229708333	3.58942185539125	A
AF_008	5	2	eineduse	d	z	u	du	-13.1377408673506	-2.75626289761437	A
AF_008	5	5	einedage	d	g	a	da	-11.1527460560832	-3.61053109621452	A
AF_008	5	6	einedebe	d	b	e	de	-11.39251622594	-16.8157081619015	A
AF_008	5	7	einegybe	g	b	y	gy	-17.1902291239786	-19.7795080033134	A
AF_008	5	8	einebase	b	z	a	ba	-14.5917298065288	3.96877388654794	A
AF_008	5	9	einebise	b	z	i	bi	-19.5079107623651	-23.5492278717575	A
AF_008	5	10	eineboge	b	g	o	bo	-14.9286234300432	2.08623603444194	A
AF_008	5	12	einedybe	d	b	y	dy	-10.0160157578509	-15.5017292134502	A
AF_008	5	13	einebede	b	d	e	be	-14.3754582845308	-16.8690238780505	A
AF_008	5	15	einedige	d	g	i	di	-13.7136844893868	-17.9555268911432	A
AF_008	5	17	einegode	g	d	o	go	-13.4869035550168	2.00242559252139	A
AF_008	5	18	einegebe	g	b	e	ge	-17.8752490634896	-19.7405593867413	A
AF_008	5	19	einegude	g	d	u	gu	-13.6771475813497	-2.44780010716821	A
AF_008	5	21	einegise	g	z	i	gi	-14.5982491044629	-22.3816525193139	A
AF_008	5	22	einedose	d	z	o	do	-15.3823146443807	0.848654171373565	A
AF_008	5	23	einebyde	b	d	y	by	-15.6767057757908	-16.1121907270919	A
AF_008	5	24	einebuge	b	g	u	bu	-14.5368870305975	7.0912595770686	A
AF_008	6	1	einedobe	d	b	o	do	-11.6774402809368	12.1581011400672	A
AF_008	6	2	einedise	d	z	i	di	-6.64414496362432	-13.3802397488783	A
AF_008	6	4	einebege	b	g	e	be	-9.09062467634189	-19.3272592132211	A
AF_008	6	5	einegose	g	z	o	go	-8.0975079900555	3.84129306873767	A
AF_008	6	6	einegabe	g	b	a	ga	-10.6832758346659	-0.0655848264278148	A
AF_008	6	7	einebade	b	d	a	ba	-12.4191430443216	10.2545927039906	A
AF_008	6	8	einegibe	g	b	i	gi	-13.0540238186781	-20.0462355645898	A
AF_008	6	11	einedube	d	b	u	du	-18.9200775426899	-6.10228106291247	A
AF_008	6	12	einegede	g	d	e	ge	-11.2485582155307	-20.2144005799521	A
AF_008	6	13	einebyge	b	g	y	by	-12.2249909380781	-17.654890833129	A
AF_008	6	14	einedase	d	z	a	da	-15.9165002481025	10.1612837410132	A
AF_008	6	16	einebide	b	d	i	bi	-16.742535014663	-17.8460551787473	A
AF_008	6	17	einebuse	b	z	u	bu	-8.1566690528286	-1.16551755152801	A
AF_008	6	19	einegyde	g	d	y	gy	-12.6835978675476	-17.6775146946954	A
AF_008	6	20	einedege	d	g	e	de	-12.2720487521381	-12.9738095909991	A
AF_008	6	21	einebose	b	z	o	bo	-11.4872216300603	5.78078521613204	A
AF_008	6	23	eineguse	g	z	u	gu	-10.7547387702508	-2.00279513066631	A
AF_008	6	24	einedyge	d	g	y	dy	-15.0036343562686	-16.2283128183962	A
AF_008	7	1	einebuge	b	g	u	bu	-23.3840987614035	-8.48195082929205	A
AF_008	7	2	einegybe	g	b	y	gy	-24.768241698357	-25.1278008976916	A
AF_008	7	4	einedoge	d	g	o	do	-24.3785006916603	2.57230898518961	A
AF_008	7	5	einegase	g	z	a	ga	-23.1307872483558	-0.0622620226017267	A
AF_008	7	6	einegude	g	d	u	gu	-24.8161357599089	1.26885282881333	A
AF_008	7	8	einedise	d	z	i	di	-22.8851017183571	-26.7385541422321	A
AF_008	7	9	einegebe	g	b	e	ge	-24.5908287104543	-28.6132603597395	A
AF_008	7	11	einegise	g	z	i	gi	-19.8947368895479	-24.9806231126587	A
AF_008	7	12	eineduge	d	g	u	du	-26.158619524557	-3.32250379270304	A
AF_008	7	13	einebyde	b	d	y	by	-18.1343743768276	-27.021182335974	A
AF_008	7	14	einebise	b	z	i	bi	-21.7507147906314	-22.3099745263467	A
AF_008	7	15	einebede	b	d	e	be	-16.5392395198035	-20.344854397083	A
AF_008	7	16	einedase	d	z	a	da	-19.7996226071606	-1.33305570289919	A
AF_008	7	18	einedybe	d	b	y	dy	-19.3576416413616	-21.8815651817197	A
AF_008	7	20	einegode	g	d	o	go	-18.88666854347	-3.52225234975981	A
AF_008	7.2	1	einebase	b	z	a	ba	-15.9538475971096	5.79173795451876	A
AF_008	7.2	2	einedebe	d	b	e	de	-20.4977018989959	-14.7308637063244	A
AF_008	7.2	3	eineboge	b	g	o	bo	-11.0441896156416	8.52606870810991	A
AF_008	8	1	einebuse	b	z	u	bu	-16.9092399915583	0.542035533219485	A
AF_008	8	3	eineguse	g	z	u	gu	-7.66523491754295	-0.648287488337557	A
AF_008	8	4	einedyge	d	g	y	dy	-14.1289319317212	-17.8291978676832	A
AF_008	8	5	einebose	b	z	o	bo	-17.0917375945907	-0.245699891456618	A
AF_008	8	8	einedabe	d	b	a	da	-19.8378691487223	7.89740896115051	A
AF_008	8	9	einebyge	b	g	y	by	-10.8019294460791	-15.0653306720987	A
AF_008	8	10	einebade	b	d	a	ba	-14.466935704092	1.14956741581506	A
AF_008	8	12	einedose	d	z	o	do	-15.3158976164075	-5.25938825891991	A
AF_008	8	13	einedibe	d	b	i	di	-15.4577853021017	-21.4951010710044	A
AF_008	8	14	einegabe	g	b	a	ga	-18.1482368830295	-2.4973261531735	A
AF_008	8	15	einegibe	g	b	i	gi	-19.218681193749	-13.5578324325847	A
AF_008	8	16	einegose	g	z	o	go	-19.1506227332881	-0.451248282889952	A
AF_008	8	17	einebege	b	g	e	be	-13.3549057723958	-15.9775152093402	A
AF_008	8	19	eineduse	d	z	u	du	-15.5753194488789	-8.32231238327512	A
AF_008	8	21	einegyde	g	d	y	gy	-20.758917168125	-19.6836810206602	A
AF_008	8	22	einebide	b	d	i	bi	-19.3502111636493	-23.0845095029104	A
AF_008	8	23	einegede	g	d	e	ge	-13.9332272197007	-20.0356788633673	A
AF_008	8	24	einedege	d	g	e	de	-18.6775658179125	-19.580994238603	A
AF_008	8.2	1	eineguse	g	z	u	gu	-18.3874348546158	2.65416807239364	A
AF_008	9	1	einegide	g	d	i	gi	-13.583774941098	-20.1823624277154	A
AF_008	9	2	einebage	b	g	a	ba	-15.6825423284151	-5.41393896565182	A
AF_008	9	4	einebese	b	z	e	be	-13.8873862686832	-19.4806753583317	A
AF_008	9	5	einebyse	b	z	y	by	-14.2047926443377	-19.731329955121	A
AF_008	9	7	einebige	b	g	i	bi	-17.5123905063709	-18.6348190383819	A
AF_008	9	8	einegyse	g	z	y	gy	-15.5421971563988	-13.119393545944	A
AF_008	9	9	einebude	b	d	u	bu	-13.5859371826773	0.870895121173868	A
AF_008	9	10	einedage	d	g	a	da	-21.5933817016706	0.937303511561266	A
AF_008	9	12	einedyse	d	z	y	dy	-15.6798331455362	-19.2285363542116	A
AF_008	9	13	einedese	d	z	e	de	-18.5885517194743	-14.6207814466152	A
AF_008	9	14	einegube	g	b	u	gu	-3.94976876913922	5.85430984392722	A
AF_008	9	16	einedige	d	g	i	di	-17.7557360373168	-21.4727244583851	A
AF_008	9	17	einegobe	g	b	o	go	-9.49501244128244	1.93453567537699	A
AF_008	9	18	einebode	b	d	o	bo	-13.6457241167182	2.9898586989967	A
AF_008	9	19	einedobe	d	b	o	do	-14.9997090793458	-0.697261506729204	A
AF_008	9	20	einegade	g	d	a	ga	-14.1443632846749	3.06940355804381	A
AF_008	9	21	einedube	d	b	u	du	-11.2533456641411	-7.48616794192109	A
AF_008	9	24	einegese	g	z	e	ge	-15.9298190622251	-18.4645913650888	A
AF_009	1	2	einegese	g	z	e	ge	-14.157307373227	-8.95734910672326	A
AF_009	1	3	einebyse	b	z	y	by	-12.4311050054591	-12.8267701236724	A
AF_009	1	6	einedobe	d	b	o	do	-9.32677797050156	13.8042708889658	A
AF_009	1	7	einegibe	g	b	i	gi	-16.6571933113794	-13.378718307269	A
AF_009	1	8	einedese	d	z	e	de	-13.7432593301653	-8.19727100819041	A
AF_009	1	9	einegabe	g	b	a	ga	-10.2167498754427	5.33836452521704	A
AF_009	1	10	einedyse	d	z	y	dy	-12.3115671000892	-10.3797576761887	A
AF_009	1	11	einegyse	g	z	y	gy	NA	NA	A
AF_009	1	12	einegude	g	d	u	gu	-17.1238988182654	7.22070060604306	A
AF_009	1	13	einebide	b	d	i	bi	-9.99998601322966	-13.6498283993975	A
AF_009	1	16	einedage	d	g	a	da	-13.3293982764881	13.3333998811806	A
AF_009	1	17	einegyse	g	z	y	gy	-13.2810438521395	-12.487034420634	A
AF_009	1	18	einedige	d	g	i	di	-11.7548396670555	-11.0883254139299	A
AF_009	1	19	einebese	b	z	e	be	-12.3092132403608	-11.9602220826714	A
AF_009	1	20	einebade	b	d	a	ba	-9.31620346735848	6.03166077298793	A
AF_009	1	21	einebuge	b	g	u	bu	-18.9971745885743	6.21864232991315	A
AF_009	1	22	einegode	g	d	o	go	-16.0929372312219	6.52117246209257	A
AF_009	1	23	einedube	d	b	u	du	-8.99974969887352	3.72298961851892	A
AF_009	1	24	eineboge	b	g	o	bo	-10.6051796148144	3.18761216453623	A
AF_009	2	1	einedase	d	z	a	da	-11.183459315582	8.60723316335239	A
AF_009	2	3	einebyde	b	d	y	by	-6.95283650619394	-10.6210310054449	A
AF_009	2	4	einedoge	d	g	o	do	-6.91120607528086	12.3853583740678	A
AF_009	2	7	einebage	b	g	a	ba	-11.7676164215734	4.85896933143561	A
AF_009	2	8	einedise	d	z	i	di	-9.93814528760756	-10.6195673559879	A
AF_009	2	9	einedebe	d	b	e	de	-9.68116591808493	-10.396403428087	A
AF_009	2	11	einedybe	d	b	y	dy	-12.9471360423037	-10.3914519956904	A
AF_009	2	12	einegade	g	d	a	ga	-11.6199296249639	7.61907113523154	A
AF_009	2	14	eineduge	d	g	u	du	-14.5357838294511	4.33765865233419	A
AF_009	2	15	einebede	b	d	e	be	-13.5211205713821	-10.1368864029984	A
AF_009	2	16	einebuse	b	z	u	bu	-13.2094957096909	9.19892656291388	A
AF_009	2	17	eineguse	g	z	u	gu	-11.3470432271966	6.4177286301097	A
AF_009	2	19	einegose	g	z	o	go	-12.8334376631081	6.56880607277896	A
AF_009	2	20	einegebe	g	b	e	ge	-10.9698725181707	-12.3034324066607	A
AF_009	2	21	einegybe	g	b	y	gy	-18.1517603729681	-8.89607064789114	A
AF_009	2	22	einegide	g	d	i	gi	-8.27049400508366	-15.0959156797613	A
AF_009	2	23	einebose	b	z	o	bo	-16.2686862420216	10.0765003628058	A
AF_009	2	24	einebige	b	g	i	bi	-16.6287834400379	-13.6901829118023	A
AF_009	2.2	1	einegade	g	d	a	ga	-5.3459539505269	7.05553851991049	A
AF_009	3	2	einebege	b	g	e	be	-10.6302378087388	-13.4679992206244	A
AF_009	3	6	einegyde	g	d	y	gy	-11.8682463366161	-8.73016976300116	A
AF_009	3	7	einegise	g	z	i	gi	-11.1942915498562	-9.40808337245258	A
AF_009	3	8	einegube	g	b	u	gu	-13.1081899460278	1.90186683129382	A
AF_009	3	9	einedege	d	g	e	de	-7.58230665641893	-10.9845108365414	A
AF_009	3	10	einedyge	d	g	y	dy	-9.03650263686955	-11.9988593056605	A
AF_009	3	11	einebude	b	d	u	bu	-14.389794051361	14.3695732934602	A
AF_009	3	13	einedose	d	z	o	do	-9.72240270550969	8.09995554073102	A
AF_009	3	14	einebode	b	d	o	bo	-12.771713067048	6.21049857464484	A
AF_009	3	15	eineduse	d	z	u	du	-12.8351742027373	1.3700888111462	A
AF_009	3	16	einegobe	g	b	o	go	-11.5778483223084	6.26353130537532	A
AF_009	3	17	einedibe	d	b	i	di	-10.7597808550849	-7.33724546448526	A
AF_009	3	19	einedabe	d	b	a	da	-15.5170513350852	8.98993741833101	A
AF_009	3	20	einegase	g	z	a	ga	-17.9600217343691	-0.728595871606701	A
AF_009	3	21	einebyge	b	g	y	by	-12.4998246878776	-11.856072639093	A
AF_009	3	22	einebase	b	z	a	ba	-12.8526866074046	7.04105276673459	A
AF_009	3	23	einegede	g	d	e	ge	-16.0663367704251	-14.511035862697	A
AF_009	3	24	einebise	b	z	i	bi	-14.9073287562126	-12.6717367921026	A
AF_009	4	2	einedyse	d	z	y	dy	-8.65663087845135	-7.13729101109165	A
AF_009	4	3	einebode	b	d	o	bo	-8.4252052364448	11.770484518669	A
AF_009	4	5	einebude	b	d	u	bu	-9.50820515014555	10.2417715218517	A
AF_009	4	7	einebese	b	z	e	be	-12.0677105103308	-12.1628848404654	A
AF_009	4	8	einegube	g	b	u	gu	-11.162908449044	2.3177373679313	A
AF_009	4	9	eineduge	d	g	u	du	-12.2692823832972	1.49597296410793	A
AF_009	4	10	einegese	g	z	e	ge	-13.4914507167371	-13.0283360868507	A
AF_009	4	11	einebige	b	g	i	bi	-10.1072661360235	-11.3488766301088	A
AF_009	4	12	einegide	g	d	i	gi	-16.3228913000553	-11.7675872948903	A
AF_009	4	13	einedibe	d	b	i	di	-13.023887944538	-11.5925428178894	A
AF_009	4	14	einegyse	g	z	y	gy	-13.1668322224353	-10.5867789221702	A
AF_009	4	15	einebyse	b	z	y	by	-12.4796919950122	-13.4567675757057	A
AF_009	4	16	einebage	b	g	a	ba	-17.0640860684374	9.9115963856033	A
AF_009	4	17	einegade	g	d	a	ga	-15.8188602365975	-1.94088035004117	A
AF_009	4	19	einedoge	d	g	o	do	-12.2628600666528	-0.956176610347664	A
AF_009	4	20	einedabe	d	b	a	da	-14.8348849777991	1.75829641629397	A
AF_009	4	21	einedese	d	z	e	de	-11.6106452807697	-16.0320017031969	A
AF_009	4	22	einegobe	g	b	o	go	-13.1041896059244	0.454522961911773	A
AF_009	5	1	einebede	b	d	e	be	-10.4752067732101	-8.20093307733433	A
AF_009	5	2	einebyde	b	d	y	by	-9.774360633221	-9.04276118007429	A
AF_009	5	3	einedebe	d	b	e	de	-5.70250086417407	-12.7719858719685	A
AF_009	5	5	einedige	d	g	i	di	-11.2723641371493	-11.8259163860818	A
AF_009	5	6	einedage	d	g	a	da	-9.92446200162943	9.64389794600434	A
AF_009	5	7	einedybe	d	b	y	dy	-8.957849632186	-12.1222765000563	A
AF_009	5	8	einebuge	b	g	u	bu	-10.8297410750159	9.98661658201756	A
AF_009	5	9	einebise	b	z	i	bi	-6.17758186723206	-12.1005295517225	A
AF_009	5	10	eineboge	b	g	o	bo	-7.85074264782419	10.290674706119	A
AF_009	5	11	einegebe	g	b	e	ge	-12.0425396557549	-11.4080064633731	A
AF_009	5	12	einegode	g	d	o	go	-11.5224097830834	11.4080728836803	A
AF_009	5	13	einegase	g	z	a	ga	-13.9876177628189	3.98801614789722	A
AF_009	5	17	einegude	g	d	u	gu	-13.8313556717271	4.94176559637605	A
AF_009	5	18	eineduse	d	z	u	du	-10.5743334981503	7.1752731008469	A
AF_009	5	19	einebase	b	z	a	ba	-11.4185613732225	7.11887010196385	A
AF_009	5	20	einegybe	g	b	y	gy	-15.0082411570616	-12.291221584825	A
AF_009	5	22	einegise	g	z	i	gi	-14.3943922566288	-14.0839956484708	A
AF_009	6	1	einedyge	d	g	y	dy	-10.3141631417816	-10.3779252423843	A
AF_009	6	3	einebege	b	g	e	be	-12.0995650447299	-11.861708680553	A
AF_009	6	4	einedise	d	z	i	di	-12.8650579508347	-12.2701994753076	A
AF_009	6	5	einegose	g	z	o	go	-9.07910926215268	7.44557356730143	A
AF_009	6	6	einegabe	g	b	a	ga	-10.7620646873674	5.31485939885477	A
AF_009	6	7	einedobe	d	b	o	do	-13.1987160875734	7.34326760777829	A
AF_009	6	8	einebuse	b	z	u	bu	-6.74688299482871	5.73126609179847	A
AF_009	6	9	einegede	g	d	e	ge	-12.2977194309836	-14.2692827031734	A
AF_009	6	10	einegyde	g	d	y	gy	-12.3201825404693	-15.339550842393	A
AF_009	6	11	einebyge	b	g	y	by	-9.26182173937942	-13.0668190813258	A
AF_009	6	12	einebade	b	d	a	ba	-9.73184400887839	1.63674578835111	A
AF_009	6	13	einegibe	g	b	i	gi	-16.7464850215436	-15.0520195776211	A
AF_009	6	14	einebose	b	z	o	bo	-13.3406000168159	9.72099265065084	A
AF_009	6	15	einedube	d	b	u	du	-13.1813763619555	-2.68157867954989	A
AF_009	6	16	einebide	b	d	i	bi	-13.0956927285536	-15.0223421726337	A
AF_009	6	20	einedege	d	g	e	de	-15.3028248614121	-15.0332098060875	A
AF_009	6	23	eineguse	g	z	u	gu	-8.7375239761982	4.56487408575705	A
AF_009	6	24	einedase	d	z	a	da	-10.4404384564874	1.82176013953245	A
AF_009	7	2	einedise	d	z	i	di	-5.0530781077661	-13.3301785336007	A
AF_009	7	3	einegebe	g	b	e	ge	-13.5119125185628	-7.8952951197852	A
AF_009	7	4	einegase	g	z	a	ga	-8.07028880013825	3.1907193306793	A
AF_009	7	6	einedebe	d	b	e	de	-10.2399273772845	-10.9065506839579	A
AF_009	7	8	einebise	b	z	i	bi	-10.3507676252031	-12.8280187001917	A
AF_009	7	9	einegybe	g	b	y	gy	-12.0996816752894	-11.2712622581198	A
AF_009	7	10	einegude	g	d	u	gu	-14.5814441199643	3.87590092101574	A
AF_009	7	11	einedoge	d	g	o	do	-12.20128319792	7.91362668862409	A
AF_009	7	12	eineboge	b	g	o	bo	-13.7400528482754	13.0461823741999	A
AF_009	7	13	einegise	g	z	i	gi	-14.5504779207835	-11.7046981019422	A
AF_009	7	14	einebede	b	d	e	be	-11.1298817667786	-14.9233911094744	A
AF_009	7	16	einegode	g	d	o	go	-11.9967107269741	5.27399762904437	A
AF_009	7	17	einedybe	d	b	y	dy	-11.6023717724437	-7.60278515333886	A
AF_009	7	18	einedase	d	z	a	da	-14.4356808160746	7.04900399882572	A
AF_009	7	19	einebase	b	z	a	ba	-5.5016938829462	7.7089862940837	A
AF_009	7	20	eineduge	d	g	u	du	-13.0428737988603	4.90628388096465	A
AF_009	7	21	einebyde	b	d	y	by	-5.35711905872204	-8.16757855044985	A
AF_009	7	24	einebuge	b	g	u	bu	-11.3283957451205	10.2873509281362	A
AF_009	8	1	einedyge	d	g	y	dy	-7.03517745735008	-6.8833032738341	A
AF_009	8	2	einebide	b	d	i	bi	-7.31001411267522	-9.39122270719965	A
AF_009	8	3	einebose	b	z	o	bo	-7.43831761002443	7.93328504090401	A
AF_009	8	4	eineguse	g	z	u	gu	-8.07942881289165	5.82562739336316	A
AF_009	8	5	einegabe	g	b	a	ga	-11.425579306778	1.4217749973286	A
AF_009	8	6	einedege	d	g	e	de	-14.9824739777894	-12.1259632939825	A
AF_009	8	9	eineduse	d	z	u	du	-12.2885907142381	4.74160992094989	A
AF_009	8	10	einebege	b	g	e	be	-11.8185407241067	-12.1730395571602	A
AF_009	8	11	einegibe	g	b	i	gi	-11.5568448240055	-13.6824778321046	A
AF_009	8	12	einedibe	d	b	i	di	-11.9505952008306	-14.1078043679039	A
AF_009	8	13	einebyge	b	g	y	by	-18.2933711989033	-13.7760136703754	A
AF_009	8	15	einegyde	g	d	y	gy	-15.1330699989981	-13.3468462455981	A
AF_009	8	17	einebuse	b	z	u	bu	-10.0171806225777	11.9116314453109	A
AF_009	8	19	einedabe	d	b	a	da	-10.645603362941	4.86328384386454	A
AF_009	8	20	einedose	d	z	o	do	-6.41773185230335	4.5699593721734	A
AF_009	8	21	einegede	g	d	e	ge	-9.84584251453706	-13.7308623039813	A
AF_009	8	23	einegose	g	z	o	go	-13.4926981587448	3.69932566057189	A
AF_009	8	24	einebade	b	d	a	ba	-11.0225927464329	2.51378575597889	A
AF_009	9	2	einegobe	g	b	o	go	-10.6150248838689	12.2898741840675	A
AF_009	9	4	einebude	b	d	u	bu	-13.6795139107277	10.5338937822376	A
AF_009	9	5	einebige	b	g	i	bi	-12.6059071988496	-11.0442190681149	A
AF_009	9	6	einegade	g	d	a	ga	-10.8345456657273	2.15384523237163	A
AF_009	9	7	einegide	g	d	i	gi	-10.0148457965129	-8.49515589406882	A
AF_009	9	8	einegube	g	b	u	gu	-13.3352017554341	6.18835591604372	A
AF_009	9	9	einebese	b	z	e	be	-12.8991965506317	-13.4076048093788	A
AF_009	9	11	einedese	d	z	e	de	-11.7033247043459	-12.8067246973331	A
AF_009	9	12	einegyse	g	z	y	gy	-10.813204357472	-10.1700316873891	A
AF_009	9	13	einebyse	b	z	y	by	-7.74105470780469	-10.5364422190923	A
AF_009	9	14	einedube	d	b	u	du	-8.32308981952618	-0.916903791240388	A
AF_009	9	15	einedyse	d	z	y	dy	-10.5838844952504	-13.7784049166226	A
AF_009	9	16	einebode	b	d	o	bo	-9.79247146428764	8.99414448446514	A
AF_009	9	18	einebage	b	g	a	ba	-10.907680418396	5.85446173594719	A
AF_009	9	19	einedage	d	g	a	da	-14.0418907584191	3.67243992569162	A
AF_009	9	21	einedobe	d	b	o	do	-8.30528193686372	1.63107054732475	A
AF_009	9	22	einedige	d	g	i	di	-7.36131409479729	-10.0711283177483	A
AF_009	9	24	einegese	g	z	e	ge	-11.0034960353425	-8.95166824041697	A
AF_011	1	1	einegode	g	d	o	go	-3.62917650087525	12.1895442248745	A
AF_011	1	2	einegyse	g	z	y	gy	-10.2206447273194	-13.2109149546827	A
AF_011	1	3	eineboge	b	g	o	bo	-7.83164941242034	10.2402882499694	A
AF_011	1	5	einedige	d	g	i	di	-10.986855633308	-7.55257894063115	A
AF_011	1	6	einegabe	g	b	a	ga	-3.85153100821487	-1.41427977979888	A
AF_011	1	7	einebuge	b	g	u	bu	-0.673365040376051	9.69968980750875	A
AF_011	1	8	einebyse	b	z	y	by	-4.43870251516563	-7.33948957588853	A
AF_011	1	9	einegibe	g	b	i	gi	-7.46384665676591	-10.7773773002403	A
AF_011	1	11	einegude	g	d	u	gu	-5.95604076640281	1.77457950374111	A
AF_011	1	12	einedube	d	b	u	du	-3.81240504022208	1.00003297699131	A
AF_011	1	14	einedyse	d	z	y	dy	-6.54562259077055	-9.05617222241192	A
AF_011	1	15	einedese	d	z	e	de	-6.94554961805604	-9.80265970590388	A
AF_011	1	16	einedobe	d	b	o	do	-6.26125592937884	5.01078268983485	A
AF_011	1	18	einebade	b	d	a	ba	-1.81320460705351	9.01633898798318	A
AF_011	1	20	einebide	b	d	i	bi	-3.41708693069445	-11.9291791194814	A
AF_011	1	21	einebese	b	z	e	be	-5.53599446179217	-7.47517964363332	A
AF_011	1	22	einegese	g	z	e	ge	-10.4632279022048	-7.77960550047078	A
AF_011	1	23	einedage	d	g	a	da	-5.40428748356165	5.34985403195997	A
AF_011	1	24	einebide	b	d	i	bi	-7.90719391397567	-9.13044599969349	A
AF_011	1	25	einebese	b	z	e	be	-10.1493667039314	-6.77862847323555	A
AF_011	1	26	einegese	g	z	e	ge	-1.32930659076552	-10.9186531604491	A
AF_011	1	28	einedage	d	g	a	da	-11.4560065126116	4.32643209516768	A
AF_011	2	1	eineduge	d	g	u	du	-1.27596381654521	5.97740720679685	A
AF_011	2	4	einedebe	d	b	e	de	1.32673291015087	-2.71985146353814	A
AF_011	2	6	einedise	d	z	i	di	-2.89152822845774	-4.78669451729556	A
AF_011	2	8	einegebe	g	b	e	ge	-0.875849865304607	-5.63792655578408	A
AF_011	2	9	einedase	d	z	a	da	0.549324420570039	8.37949081181052	A
AF_011	2	10	einedoge	d	g	o	do	0.423510583364902	9.38830652781382	A
AF_011	2	11	einedybe	d	b	y	dy	-6.6795883928556	-7.24393899604221	A
AF_011	2	12	einebede	b	d	e	be	-3.25085120526165	-4.44366085646923	A
AF_011	2	14	einegade	g	d	a	ga	2.30098883893207	4.48644089049653	A
AF_011	2	15	eineguse	g	z	u	gu	-1.75269510866989	2.60827071557394	A
AF_011	2	16	einebige	b	g	i	bi	-1.34278901306389	-8.42917499099368	A
AF_011	2	18	einebose	b	z	o	bo	-0.74146241577115	9.51385817000812	A
AF_011	2	19	einebyde	b	d	y	by	-4.92897341085452	-9.4915778144783	A
AF_011	2	20	einegide	g	d	i	gi	0.26553839873459	-4.86501807895208	A
AF_011	2	21	einegose	g	z	o	go	-0.779319574320878	10.3399270634037	A
AF_011	2	22	einegybe	g	b	y	gy	-1.31773974326333	-7.55735034232821	A
AF_011	2	23	einebuse	b	z	u	bu	2.65137304677663	7.22922040250504	A
AF_011	2	24	einebage	b	g	a	ba	-1.20120565949845	11.9939131652935	A
AF_011	3	1	einedege	d	g	e	de	-7.15296410906129	-4.04735162467542	A
AF_011	3	3	einegobe	g	b	o	go	-6.13767965653801	11.6841270160621	A
AF_011	3	6	einebode	b	d	o	bo	-6.67140735905836	9.03596513503785	A
AF_011	3	7	einegede	g	d	e	ge	-1.82646882663828	-7.87815300223158	A
AF_011	3	9	einegise	g	z	i	gi	0.0712749072342502	-6.81103649811803	A
AF_011	3	11	eineduse	d	z	u	du	1.08752421988873	9.42603746862154	A
AF_011	3	12	einegase	g	z	a	ga	0.508504228745166	6.91230580110766	A
AF_011	3	13	einebase	b	z	a	ba	-5.48511272814504	12.4464198814334	A
AF_011	3	14	einebyge	b	g	y	by	-2.77264994540497	-6.32820491930483	A
AF_011	3	15	einegube	g	b	u	gu	-4.07229786449867	2.50644886549816	A
AF_011	3	16	einegyde	g	d	y	gy	0.516133623161237	-4.30857336213884	A
AF_011	3	17	einedose	d	z	o	do	-0.902685209778434	12.9502813001649	A
AF_011	3	18	einedyge	d	g	y	dy	-4.57525203174021	-5.01696293191441	A
AF_011	3	19	einebude	b	d	u	bu	-4.42847994070929	10.5656501765953	A
AF_011	3	20	einedibe	d	b	i	di	1.28486821126555	-2.79124004136871	A
AF_011	3	21	einebege	b	g	e	be	4.41132207146296	-2.70989907489297	A
AF_011	3	22	einebise	b	z	i	bi	0.343312618541762	-3.52411535774297	A
AF_011	3	23	einedabe	d	b	a	da	-5.82692308533497	10.6927673248206	A
AF_011	4	1	einedese	d	z	e	de	-1.17776972691307	3.48833258906207	A
AF_011	4	2	einedabe	d	b	a	da	3.67035192053658	13.1978015594654	A
AF_011	4	3	einegube	g	b	u	gu	0.578660200802657	5.46508908742939	A
AF_011	4	5	einegide	g	d	i	gi	1.08515061930842	-2.82674826570136	A
AF_011	4	6	eineduge	d	g	u	du	-3.60042599436179	9.16303146915663	A
AF_011	4	9	einebyse	b	z	y	by	-1.2986766560007	-6.2645034101124	A
AF_011	4	10	einegade	g	d	a	ga	-2.33930515405887	8.17790655012128	A
AF_011	4	11	einebese	b	z	e	be	2.10367302008709	0.685696914452517	A
AF_011	4	12	einegese	g	z	e	ge	1.51975612554001	-6.15579155594453	A
AF_011	4	13	einegyse	g	z	y	gy	1.27042827348603	-4.71386172863033	A
AF_011	4	15	einedyse	d	z	y	dy	-4.59996671249946	-3.57098553679794	A
AF_011	4	16	einebige	b	g	i	bi	-4.49185802185225	-6.82668444602732	A
AF_011	4	19	einebude	b	d	u	bu	0.158240780715453	7.88711511656852	A
AF_011	4	20	einegobe	g	b	o	go	1.2418869084087	6.94337535146765	A
AF_011	4	21	einedibe	d	b	i	di	-2.56331530284688	-2.99225466350252	A
AF_011	4	22	einebode	b	d	o	bo	-1.74091278554746	17.156492821815	A
AF_011	4	23	einebage	b	g	a	ba	-1.39158566958274	12.2111620572424	A
AF_011	4	24	einedoge	d	g	o	do	-0.186580353526952	14.6105690629122	A
AF_011	4	25	einedibe	d	b	i	di	-3.98376467214253	-7.35387498179746	A
AF_011	4	26	einebode	b	d	o	bo	-3.56256683831458	12.0805335834078	A
AF_011	5	1	einegase	g	z	a	ga	0.147398538302386	7.69300209477238	A
AF_011	5	2	eineduse	d	z	u	du	-3.36831106803582	9.77086403540581	A
AF_011	5	5	einedage	d	g	a	da	-1.85222683730978	12.8520923471826	A
AF_011	5	6	einedebe	d	b	e	de	-0.959496381150644	-0.616730419260149	A
AF_011	5	7	einegybe	g	b	y	gy	0.12060987523353	-8.01808089579676	A
AF_011	5	8	einebase	b	z	a	ba	7.56126603595641	10.2214329780367	A
AF_011	5	9	einebase	b	z	a	ba	2.35454903880059	9.02655400906534	A
AF_011	5	10	eineboge	b	g	o	bo	-3.01504246137624	16.5096071971118	A
AF_011	5	12	einedybe	d	b	y	dy	0.976636773572768	-2.23841265543709	A
AF_011	5	13	einebede	b	d	e	be	0.86769199995489	-0.498731997516739	A
AF_011	5	15	einedige	d	g	i	di	3.33247820778392	-6.88950532764567	A
AF_011	5	17	einegode	g	d	o	go	-1.86808535424789	13.5083973727585	A
AF_011	5	18	einegebe	g	b	e	ge	-1.22656245563104	-7.1209450237622	A
AF_011	5	19	einegude	g	d	u	gu	-0.228542198732921	5.56736171057151	A
AF_011	5	21	einegise	g	z	i	gi	3.35213026240692	-4.65019197742662	A
AF_011	5	22	einedose	d	z	o	do	-0.670805855341251	11.8128013365765	A
AF_011	5	23	einebyde	b	d	y	by	-2.55116583368106	-7.76573638424139	A
AF_011	5	24	einebuge	b	g	u	bu	-3.46803612475644	6.6061570815118	A
AF_011	5	25	einegybe	g	b	y	gy	1.22355618782373	-6.31185597961593	A
AF_011	5	26	einebase	b	z	a	ba	1.31868845855082	7.2191672990488	A
AF_011	5	27	einebise	b	z	i	bi	-1.57037288202538	-8.15856531254187	A
AF_011	5	28	eineboge	b	g	o	bo	-2.5382819227764	12.6338652481328	A
AF_011	6	1	einedobe	d	b	o	do	-7.02870141187913	10.7899598879204	A
AF_011	6	2	einedise	d	z	i	di	2.45651241981807	-4.59091763234927	A
AF_011	6	4	einebege	b	g	e	be	-2.67651622348119	-8.38339345207996	A
AF_011	6	5	einegose	g	z	o	go	-2.47719979142702	15.7165554354074	A
AF_011	6	6	einegabe	g	b	a	ga	2.00738025907218	6.25677087512194	A
AF_011	6	7	einebade	b	d	a	ba	-2.34308722235135	13.2826953228133	A
AF_011	6	8	einegibe	g	b	i	gi	0.270348310770663	-6.95160785710497	A
AF_011	6	11	einedube	d	b	u	du	-1.85112903989386	3.64693142385275	A
AF_011	6	12	einegede	g	d	e	ge	0.234093765391292	-4.50327837557411	A
AF_011	6	13	einebyge	b	g	y	by	1.85846597925453	-5.30773168172062	A
AF_011	6	14	einedase	d	z	a	da	3.1379383419268	11.8741293392859	A
AF_011	6	16	einebide	b	d	i	bi	-1.34828905050241	-7.48206205938319	A
AF_011	6	17	einebuse	b	z	u	bu	-1.01563422715253	5.60926703791555	A
AF_011	6	19	einegyde	g	d	y	gy	-3.57898251722842	-6.88266623901396	A
AF_011	6	20	einedege	d	g	e	de	2.93229306025836	-7.64882725634601	A
AF_011	6	21	einebose	b	z	o	bo	-1.6825918708237	15.170196570634	A
AF_011	6	23	eineguse	g	z	u	gu	-0.54224271557034	5.11000032206027	A
AF_011	6	24	einedyge	d	g	y	dy	-5.37930350134608	-3.97011527312798	A
AF_011	7	1	einebuge	b	g	u	bu	-7.28610878239167	9.54192474588491	A
AF_011	7	2	einegybe	g	b	y	gy	-2.51184709941354	-14.1327673122573	A
AF_011	7	4	einedoge	d	g	o	do	-8.46739307457778	7.12012765208014	A
AF_011	7	5	einegase	g	z	a	ga	-0.734097946026801	7.71396207284059	A
AF_011	7	6	einegude	g	d	u	gu	-7.35855815427569	6.83329213673547	A
AF_011	7	8	einedise	d	z	i	di	-5.09880324123581	-12.4547179840282	A
AF_011	7	9	einegebe	g	b	e	ge	-4.55357921577131	-11.9781812463674	A
AF_011	7	11	einegise	g	z	i	gi	-6.91248662395481	-11.2296475847737	A
AF_011	7	12	eineduge	d	g	u	du	-9.80976200003763	5.35784854576315	A
AF_011	7	13	einebyde	b	d	y	by	-3.91765089448535	-7.44365655535067	A
AF_011	7	14	einebise	b	z	i	bi	-5.14099902023044	-6.99212732340411	A
AF_011	7	15	einebede	b	d	e	be	-10.5044543395295	-10.2321102062416	A
AF_011	7	16	einedase	d	z	a	da	-4.49508027504593	10.0476040491696	A
AF_011	7	18	einedybe	d	b	y	dy	-8.7127550525189	-7.12743004335017	A
AF_011	7	20	einegode	g	d	o	go	-6.90800097088896	8.98223013045553	A
AF_011	7	21	einebase	b	z	a	ba	-3.29290722475666	7.47200379253875	A
AF_011	7	22	eineboge	b	g	o	bo	-5.0824088026931	9.8997811354478	A
AF_011	7	24	eineduge	d	g	u	du	-8.32538937751955	2.71908877924798	A
AF_011	8	1	einebuse	b	z	u	bu	-0.482140112729378	17.651157508372	A
AF_011	8	3	eineguse	g	z	u	gu	6.72110484661429	13.4147620678993	A
AF_011	8	4	einedyge	d	g	y	dy	2.77396648940543	-2.45373048081579	A
AF_011	8	5	einebose	b	z	o	bo	6.96271451617454	20.2933422797991	A
AF_011	8	8	einedabe	d	b	a	da	5.59666071858147	13.615391744571	A
AF_011	8	9	einebyge	b	g	y	by	2.32865298115927	-0.521124128188554	A
AF_011	8	10	einebade	b	d	a	ba	5.16039910494313	13.5177659091437	A
AF_011	8	12	einedose	d	z	o	do	1.24153530077895	13.9451022604951	A
AF_011	8	13	einedibe	d	b	i	di	-2.19888292443083	-3.0507293521032	A
AF_011	8	14	einegabe	g	b	a	ga	2.24678182870317	10.0844563386616	A
AF_011	8	15	einegibe	g	b	i	gi	1.08682479858133	-2.722098921563	A
AF_011	8	16	einegose	g	z	o	go	3.65619246225156	13.9875597320186	A
AF_011	8	17	einebege	b	g	e	be	2.09872283454587	2.14941496480183	A
AF_011	8	19	eineduse	d	z	u	du	0.305491565595908	17.302185685119	A
AF_011	8	21	einegyde	g	d	y	gy	-4.52974968675385	-5.74305401188453	A
AF_011	8	22	einebide	b	d	i	bi	-5.91711531900541	-6.22317952616305	A
AF_011	8	23	einegede	g	d	e	ge	3.20112040544118	-0.359267325532482	A
AF_011	8	24	einedege	d	g	e	de	-0.314067375465599	0.684610756273798	A
AF_011	8	25	einedege	d	g	e	de	4.61964773586016	-3.60841596026547	A
AF_011	9	1	einegide	g	d	i	gi	-3.10334724978058	-13.9589036881699	A
AF_011	9	2	einebage	b	g	a	ba	-1.59140448523452	9.82411116363614	A
AF_011	9	4	einebese	b	z	e	be	-3.38498306029164	-8.47609115020103	A
AF_011	9	5	einebyse	b	z	y	by	-3.80834269391151	-10.6206335216676	A
AF_011	9	7	einebige	b	g	i	bi	-4.92459118218156	-7.45476909857832	A
AF_011	9	8	einegyse	g	z	y	gy	1.63786254822413	-10.4908589876875	A
AF_011	9	9	einebude	b	d	u	bu	0.0149080502551489	12.2581393979737	A
AF_011	9	10	einedage	d	g	a	da	-0.0550241855219129	7.19614221793216	A
AF_011	9	12	einedyse	d	z	y	dy	-7.64467084795074	-6.32239583705922	A
AF_011	9	13	einedese	d	z	e	de	-6.53602775818225	-4.5371469884706	A
AF_011	9	14	einegube	g	b	u	gu	-2.31216890160634	0.557325551134488	A
AF_011	9	16	einedige	d	g	i	di	-4.52145868294062	-6.42285842514067	A
AF_011	9	17	einegobe	g	b	o	go	-1.63761419172617	8.75481442960534	A
AF_011	9	18	einebode	b	d	o	bo	-4.96713024902122	9.61184334874137	A
AF_011	9	19	einedobe	d	b	o	do	-6.82640746029152	9.34162800433208	A
AF_011	9	20	einegade	g	d	a	ga	1.1577447702914	0.276281616557199	A
AF_011	9	21	einedube	d	b	u	du	1.40215818926352	6.11290949098795	A
AF_011	9	23	einegese	g	z	e	ge	-5.75718769626707	-10.4592363072956	A
AF_011	9	25	einegese	g	z	e	ge	-3.6101362937155	-10.1127758271457	A
AF_012	1	2	einegese	g	z	e	ge	-15.1353030501372	-14.1594901037505	A
AF_012	1	3	einebyse	b	z	y	by	-16.921248951879	-20.9740758610711	A
AF_012	1	6	einedobe	d	b	o	do	-11.0707999693712	5.90786776326143	A
AF_012	1	7	einegibe	g	b	i	gi	-17.6431050912619	-21.7894381001414	A
AF_012	1	8	einedese	d	z	e	de	-10.0389092038261	-12.0776693077271	A
AF_012	1	9	einegabe	g	b	a	ga	-7.91177713119713	10.2747168073122	A
AF_012	1	10	einedyse	d	z	y	dy	-10.4993251640671	-21.1068915130731	A
AF_012	1	12	einegude	g	d	u	gu	-16.7761038053959	-2.41380875487415	A
AF_012	1	13	einebide	b	d	i	bi	-12.339459815155	-18.5435350138451	A
AF_012	1	16	einedage	d	g	a	da	-2.08031099182243	18.0482158354807	A
AF_012	1	17	einegyse	g	z	y	gy	-17.1875728492746	-17.9721065790453	A
AF_012	1	18	einedige	d	g	i	di	-10.9861281197367	-18.20142991638	A
AF_012	1	19	einebese	b	z	e	be	-13.6021905284284	-12.1779418990565	A
AF_012	1	20	einebade	b	d	a	ba	-11.8136511795896	10.0340416552099	A
AF_012	1	21	einebuge	b	g	u	bu	-9.35132170435214	8.53064694561772	A
AF_012	1	22	einegode	g	d	o	go	-10.6130496009647	2.31084873923948	A
AF_012	1	23	einedube	d	b	u	du	-9.55505455946601	-4.78089043840295	A
AF_012	1	24	eineboge	b	g	o	bo	-16.9952199791502	3.97640284280434	A
AF_012	1	26	einegese	g	z	e	ge	-10.5270467841029	-14.8337733451807	A
AF_012	1	27	einebyse	b	z	y	by	-13.0825799420834	-13.5912424368177	A
AF_012	1	30	einedobe	d	b	o	do	-17.0063915022061	1.4432012735361	A
AF_012	1	31	einegibe	g	b	i	gi	-17.6847426656334	-18.3600413909655	A
AF_012	1	32	einedese	d	z	e	de	-9.9741575847093	-15.6204511672812	A
AF_012	1	33	einegabe	g	b	a	ga	-14.7492738684155	10.2641146675524	A
AF_012	2	1	einedase	d	z	a	da	-6.45275077550059	16.6160252323621	A
AF_012	2	3	einebyde	b	d	y	by	-16.685210401361	-11.9259415051564	A
AF_012	2	4	einedoge	d	g	o	do	-12.3341913267146	7.39568592924429	A
AF_012	2	6	einebage	b	g	a	ba	-9.39238893558292	16.9244728927783	A
AF_012	2	7	einedise	d	z	i	di	-15.7716505904497	-21.5100675537115	A
AF_012	2	8	einedebe	d	b	e	de	-11.0728563191861	-12.1807412460307	A
AF_012	2	10	einedybe	d	b	y	dy	-10.5327826000731	-18.2429954008827	A
AF_012	2	11	einegade	g	d	a	ga	-10.4113785926165	7.03381101829898	A
AF_012	2	13	eineduge	d	g	u	du	-11.1002475087127	0.179706748460572	A
AF_012	2	14	einebede	b	d	e	be	-14.1072577227486	-17.8133213112863	A
AF_012	2	15	einebuse	b	z	u	bu	-16.1248929040211	4.58428581289431	A
AF_012	2	16	eineguse	g	z	u	gu	-13.9175388178618	2.31574685315581	A
AF_012	2	18	einegose	g	z	o	go	-8.30080318213009	9.14078343058707	A
AF_012	2	19	einegebe	g	b	e	ge	-13.7684243342694	NA	A
AF_012	2	20	einegybe	g	b	y	gy	-16.2738691626697	-18.7771214609229	A
AF_012	2	21	einegide	g	d	i	gi	-11.9512194219198	-16.1934605682993	A
AF_012	2	22	einebose	b	z	o	bo	-14.5782004075022	11.5943858572609	A
AF_012	2	23	einebige	b	g	i	bi	-13.0152243381672	-17.6185650471967	A
AF_012	3	2	einebege	b	g	e	be	-9.03012384528726	-9.5830464842243	A
AF_012	3	6	einegyde	g	d	y	gy	-12.3216565198952	-15.5026487476827	A
AF_012	3	7	einegise	g	z	i	gi	-13.1463082317031	-11.6959605823218	A
AF_012	3	8	einegube	g	b	u	gu	-9.57081299324947	4.52051435280675	A
AF_012	3	9	einedege	d	g	e	de	-14.257964567541	-15.2387749799559	A
AF_012	3	10	einedyge	d	g	y	dy	-10.2510402765969	-16.6629369625477	A
AF_012	3	11	einebude	b	d	u	bu	-9.72258757417497	11.2550452763753	A
AF_012	3	13	einedose	d	z	o	do	-10.3716831001604	8.65554410210183	A
AF_012	3	14	einebode	b	d	o	bo	-12.9224109758291	15.3430230861873	A
AF_012	3	15	eineduse	d	z	u	du	-16.4936583411418	4.31785353525118	A
AF_012	3	16	einegobe	g	b	o	go	-16.3403728553653	8.86192335040179	A
AF_012	3	18	einedabe	d	b	a	da	-14.1171668557938	19.5931006714927	A
AF_012	3	19	einegase	g	z	a	ga	-14.0261437471525	10.8362567361792	A
AF_012	3	20	einebyge	b	g	y	by	-16.3654161691509	-13.5140202051728	A
AF_012	3	21	einebase	b	z	a	ba	-15.6792989358866	14.4304518826327	A
AF_012	3	22	einegede	g	d	e	ge	-17.1273801983402	-18.6067027005783	A
AF_012	3	23	einebise	b	z	i	bi	-15.5232496019637	-16.3160236700145	A
AF_012	3	25	einebege	b	g	e	be	-15.4738520448249	-18.8187177150402	A
AF_012	3	29	einegyde	g	d	y	gy	-16.3948029584217	-14.4276679020391	A
AF_012	3	30	einegise	g	z	i	gi	-21.3172583623047	-18.1384683877837	A
AF_012	3	31	einegube	g	b	u	gu	-13.0762467485424	3.62536752995809	A
AF_012	4	3	einedyse	d	z	y	dy	-11.219707100227	-12.7502888462367	A
AF_012	4	4	einebode	b	d	o	bo	-8.82185664265155	15.0112094755589	A
AF_012	4	6	einebude	b	d	u	bu	-13.5553235795989	10.9988459198142	A
AF_012	4	9	einebese	b	z	e	be	-11.1560936312142	-12.8964487422803	A
AF_012	4	10	einegube	g	b	u	gu	-5.12756014757351	6.10691238154692	A
AF_012	4	11	eineduge	d	g	u	du	-6.06714462154749	0.432697091925757	A
AF_012	4	12	einegese	g	z	e	ge	-8.46511157664619	-10.6569297879347	A
AF_012	4	13	einebige	b	g	i	bi	-9.84857954803653	-12.3730712743661	A
AF_012	4	14	einegide	g	d	i	gi	-11.7765648298343	-17.5569494086364	A
AF_012	4	15	einedibe	d	b	i	di	-9.66255294258908	-7.9857881596981	A
AF_012	4	16	einegyse	g	z	y	gy	-8.13135670246372	-7.92482697398482	A
AF_012	4	17	einebyse	b	z	y	by	-13.5489039800122	-14.1414966062432	A
AF_012	4	18	einebage	b	g	a	ba	-5.21707583304618	17.5252227337476	A
AF_012	4	19	einegade	g	d	a	ga	-11.2247969875453	9.01903768142624	A
AF_012	4	21	einedoge	d	g	o	do	-6.73985993168248	8.0757227110288	A
AF_012	4	22	einedabe	d	b	a	da	-9.98632882320368	21.1461376846004	A
AF_012	4	23	einedese	d	z	e	de	-7.93551068474442	-5.0224732682846	A
AF_012	4	24	einegobe	g	b	o	go	-11.3927151794945	13.1352169561091	A
AF_012	4	27	einedyse	d	z	y	dy	-14.8232685789965	-8.25866757352456	A
AF_012	4	28	einebode	b	d	o	bo	-8.71899129271345	14.5468823977041	A
AF_012	5	1	einebede	b	d	e	be	-15.0230348290338	-10.12830562356	A
AF_012	5	2	einebyde	b	d	y	by	-8.40236297502441	-10.2763142772726	A
AF_012	5	3	einedebe	d	b	e	de	-12.4806795744711	-8.57456515938834	A
AF_012	5	4	einedose	d	z	o	do	-14.1912056061669	9.70759850272851	A
AF_012	5	6	einedige	d	g	i	di	-13.4644317921998	-12.8251870705511	A
AF_012	5	7	einedage	d	g	a	da	-13.3821101754402	15.3458613270487	A
AF_012	5	8	einedybe	d	b	y	dy	-15.0928039081615	-15.902940999836	A
AF_012	5	9	einebuge	b	g	u	bu	-12.0047457136553	10.9943002503342	A
AF_012	5	10	einebise	b	z	i	bi	-15.1309056062346	-16.8621409388026	A
AF_012	5	11	eineboge	b	g	o	bo	-9.33172802820194	10.915886814259	A
AF_012	5	12	einegebe	g	b	e	ge	-12.6491687635861	-13.223125075831	A
AF_012	5	13	einegode	g	d	o	go	-10.5862471416573	2.31086387276701	A
AF_012	5	15	einegase	g	z	a	ga	-16.1634383228654	9.17923173257475	A
AF_012	5	19	eineduse	d	z	u	du	-13.941175461455	NA	A
AF_012	5	20	einebase	b	z	a	ba	-14.325262993417	12.4606018274098	A
AF_012	5	21	einegybe	g	b	y	gy	-8.97766226948519	NA	A
AF_012	5	23	einegise	g	z	i	gi	-15.476986772316	-16.9302885173782	A
AF_012	5	24	einegode	g	d	o	go	-13.1307748092258	10.2928146114724	A
AF_012	5	26	einegase	g	z	a	ga	-14.0159808807345	4.79141871122047	A
AF_012	5	30	einegude	g	d	u	gu	-7.0464601848242	NA	A
AF_012	5	31	eineduse	d	z	u	du	NA	4.54788044824013	A
AF_012	5	32	einebase	b	z	a	ba	-16.58462149325	11.5262116092721	A
AF_012	5	33	einegybe	g	b	y	gy	-15.2044821371274	-17.0782133057586	A
AF_012	5	35	einegise	g	z	i	gi	-14.6449354642865	-20.1409542401504	A
AF_012	6	1	einedyge	d	g	y	dy	-13.1805894455747	-15.5744715454401	A
AF_012	6	3	einebege	b	g	e	be	-10.789550709875	-13.8761220044901	A
AF_012	6	4	einedise	d	z	i	di	-12.1141944396669	-13.5154079138933	A
AF_012	6	6	einegabe	g	b	a	ga	-10.7043586280045	5.06711805570328	A
AF_012	6	7	einedobe	d	b	o	do	-9.32978775108487	4.33506740095439	A
AF_012	6	8	einebuse	b	z	u	bu	-9.54872271495247	9.21544362791897	A
AF_012	6	9	einegede	g	d	e	ge	-13.6288929841205	-7.20562370339278	A
AF_012	6	10	einegyde	g	d	y	gy	-9.74004918827379	-9.81682584352883	A
AF_012	6	11	einebyge	b	g	y	by	-10.6420281213891	-14.6413388528738	A
AF_012	6	12	einebade	b	d	a	ba	-10.2486440170128	16.2616711110956	A
AF_012	6	13	einegibe	g	b	i	gi	-15.1374819738415	-12.4227429802555	A
AF_012	6	14	einebose	b	z	o	bo	-14.5418558751914	13.3159811515858	A
AF_012	6	15	einedube	d	b	u	du	-15.3745394094383	-4.16491351241228	A
AF_012	6	16	einebide	b	d	i	bi	-16.3760907455858	-12.3422630028241	A
AF_012	6	20	einedege	d	g	e	de	-12.6550916446327	-18.1228948424762	A
AF_012	6	23	eineguse	g	z	u	gu	-12.0063336492927	6.0767324936492	A
AF_012	6	24	einedase	d	z	a	da	-13.7467040939004	18.0188436403074	A
AF_012	6	28	einedege	d	g	e	de	-14.0840061003782	-9.86399025149501	A
AF_012	6	31	eineguse	g	z	u	gu	-7.57036827028499	5.00057435480933	A
AF_012	6	32	einedase	d	z	a	da	-9.54174060437498	16.5662413863804	A
AF_012	7	2	einedise	d	z	i	di	-6.09420700997079	-15.5118585370971	A
AF_012	7	3	einegebe	g	b	e	ge	-13.6027537301558	-16.318598039789	A
AF_012	7	4	einegase	g	z	a	ga	-7.20060804020628	13.3041494473547	A
AF_012	7	6	einedebe	d	b	e	de	-10.8734114783381	-18.5791883618924	A
AF_012	7	8	einebise	b	z	i	bi	-16.0889515848122	-13.9865076193011	A
AF_012	7	9	einegybe	g	b	y	gy	-17.1256974043357	-16.4996644216745	A
AF_012	7	10	einedoge	d	g	o	do	-11.4803570604487	6.382454801592	A
AF_012	7	11	eineboge	b	g	o	bo	-7.68741388164142	7.30243254393678	A
AF_012	7	12	einegise	g	z	i	gi	-16.561979269642	-12.176318378387	A
AF_012	7	13	einebede	b	d	e	be	-14.2092045249122	-11.467997590943	A
AF_012	7	15	einegode	g	d	o	go	-12.1544240596559	5.24215549754046	A
AF_012	7	16	einedybe	d	b	y	dy	-13.775079595311	-12.753535014606	A
AF_012	7	17	einedase	d	z	a	da	-9.61921358644631	16.4761317423319	A
AF_012	7	18	einebase	b	z	a	ba	-6.79398427547204	17.5807461642221	A
AF_012	7	19	eineduge	d	g	u	du	-12.1344665563593	1.07329170446832	A
AF_012	7	20	einebyde	b	d	y	by	-14.0925823962221	-11.8913962876648	A
AF_012	7	23	einebuge	b	g	u	bu	-12.6904249268981	9.2469207906188	A
AF_012	7	25	einedise	d	z	i	di	-13.687988216831	-10.2183519623697	A
AF_012	7	26	einegebe	g	b	e	ge	-15.4305292773302	-16.8271570621093	A
AF_012	7	27	einegase	g	z	a	ga	-8.02381369840555	5.47806678010128	A
AF_012	7	29	einedebe	d	b	e	de	-11.7833771086983	-15.3621025121523	A
AF_012	7	31	einebise	b	z	i	bi	-16.1709849561089	-18.5787960711957	A
AF_012	7	32	einegybe	g	b	y	gy	-12.5915981370515	-11.465675670923	A
AF_012	7	33	einegude	g	d	u	gu	-10.5954124851235	9.55203626242211	A
AF_012	7	34	einedoge	d	g	o	do	-10.6339084488784	10.2381625400444	A
AF_012	7	35	eineboge	b	g	o	bo	-14.3963412549421	12.7154809319499	A
AF_012	7	36	einegybe	g	b	y	gy	-14.8905524779584	-13.8333052367976	A
AF_012	7	37	einedoge	d	g	o	do	-9.16268838011473	6.1647163147615	A
AF_012	8	1	einedyge	d	g	y	dy	-8.44028818625858	-10.7584998716096	A
AF_012	8	2	einebide	b	d	i	bi	-12.1537723942174	-10.4580620436142	A
AF_012	8	3	einebose	b	z	o	bo	-8.61653170118541	18.4352904336433	A
AF_012	8	4	eineguse	g	z	u	gu	-5.10250602137147	11.7078044628305	A
AF_012	8	5	einegabe	g	b	a	ga	-5.9058016846123	9.36660328020394	A
AF_012	8	6	einedege	d	g	e	de	-7.69785391351269	-10.0496429080393	A
AF_012	8	9	eineduse	d	z	u	du	-12.5760568436864	5.74746928547548	A
AF_012	8	10	einebege	b	g	e	be	-15.1169548535326	-10.4461898227793	A
AF_012	8	11	einegibe	g	b	i	gi	-10.7211480956914	-12.2998291593673	A
AF_012	8	12	einedibe	d	b	i	di	-9.50833549150423	-16.5391190347725	A
AF_012	8	13	einebyge	b	g	y	by	-9.13209145284537	-19.2076649899886	A
AF_012	8	15	einegyde	g	d	y	gy	-12.6672208803859	-14.9298333417208	A
AF_012	8	17	einebuse	b	z	u	bu	-12.6570056399627	15.2271360413314	A
AF_012	8	19	einedabe	d	b	a	da	-11.7531744779993	18.9638386080193	A
AF_012	8	20	einedose	d	z	o	do	-6.67323580396021	7.73443954117116	A
AF_012	8	21	einegede	g	d	e	ge	-14.1644506799089	-8.64878483645576	A
AF_012	8	23	einegose	g	z	o	go	-8.75736352896909	8.51435830274038	A
AF_012	8	24	einebade	b	d	a	ba	-6.92474216406581	23.0742179713431	A
AF_012	8	25	einedyge	d	g	y	dy	-13.2217876417118	-15.0905794765932	A
AF_012	8	26	einebide	b	d	i	bi	-14.0336021790831	-13.2468538570357	A
AF_012	8	27	einebose	b	z	o	bo	-9.60069613138855	10.8924974213689	A
AF_012	8	28	einegabe	g	b	a	ga	-6.65134772038238	1.65745936965893	A
AF_012	8	29	einedege	d	g	e	de	-14.0784617634998	-10.6405421322049	A
AF_012	8	32	einebose	b	z	o	bo	-13.6512670598465	15.7870000321826	A
AF_012	8	33	einegabe	g	b	a	ga	-16.9536840268028	1.81985712099236	A
AF_012	9	2	einegobe	g	b	o	go	-9.61073805812936	3.20723967722329	A
AF_012	9	4	einebude	b	d	u	bu	-7.91970884685544	14.4255767530247	A
AF_012	9	5	einebige	b	g	i	bi	-11.1783951118461	-11.475087418685	A
AF_012	9	6	einegade	g	d	a	ga	-14.0917210765562	6.89372799746491	A
AF_012	9	7	einegide	g	d	i	gi	-18.8754588580309	-16.4704207859897	A
AF_012	9	8	einegube	g	b	u	gu	-13.648198004165	0.600156574095108	A
AF_012	9	9	einebese	b	z	e	be	-16.9111427116326	-19.4946286086656	A
AF_012	9	11	einedese	d	z	e	de	-12.2405525358969	-14.818535437225	A
AF_012	9	12	einegyse	g	z	y	gy	-13.2483221486566	-18.2722742226624	A
AF_012	9	13	einebyse	b	z	y	by	-14.9800355427685	-12.5300405074412	A
AF_012	9	14	einedube	d	b	u	du	-15.3804801337095	-4.053382613587	A
AF_012	9	15	einedyse	d	z	y	dy	-17.6158767416536	-14.8440949735972	A
AF_012	9	16	einebode	b	d	o	bo	-16.9470283990488	9.79531300225446	A
AF_012	9	18	einebage	b	g	a	ba	-13.3989462840868	17.5997887929	A
AF_012	9	19	einedage	d	g	a	da	-8.37866651059483	11.282737235113	A
AF_012	9	21	einedobe	d	b	o	do	-11.6188530448182	5.21588310042672	A
AF_012	9	22	einedige	d	g	i	di	-13.5627111955276	-23.341590108747	A
AF_012	9	24	einegese	g	z	e	ge	-15.6612461532235	-20.4966685106385	A
AF_012	9	26	einedese	d	z	e	de	-14.1022916727353	-16.4942080573879	A
AF_012	9	27	einegyse	g	z	y	gy	-21.7350974887007	-19.9585782709571	A
AF_012	9	28	einebyse	b	z	y	by	-21.0486021065604	-19.7834468297836	A
AF_012	9	29	einedube	d	b	u	du	-15.3094676876578	-6.0486586167335	A
AF_012	9	30	einedyse	d	z	y	dy	-13.958917255285	-21.3704506030724	A
AF_012	9	31	einebode	b	d	o	bo	-16.3384959239991	11.6873107252053	A
AF_012	9	33	einebage	b	g	a	ba	-12.896257521285	11.4603243352258	A
AF_012	9	34	einedage	d	g	a	da	-10.281550592968	15.3237329943155	A
AM_002	1	2	einegese	g	z	e	ge	-3.13767787599994	1.79002224798105	A
AM_002	1	3	einebyse	b	z	y	by	-0.814303970507271	NA	A
AM_002	1	6	einedobe	d	b	o	do	-2.99993735523113	NA	A
AM_002	1	7	einegibe	g	b	i	gi	-5.65409600283081	2.38058529477233	A
AM_002	1	8	einedese	d	z	e	de	-7.18929298990318	-1.86141692466146	A
AM_002	1	9	einegabe	g	b	a	ga	-2.38798336379801	10.2644570078845	A
AM_002	1	10	einedyse	d	z	y	dy	-4.92895880848424	1.57854872173399	A
AM_002	1	12	einegude	g	d	u	gu	-4.82481852832052	8.98034746120049	A
AM_002	1	13	einebide	b	d	i	bi	-5.73651285645037	-3.65959368843868	A
AM_002	1	16	einedage	d	g	a	da	-6.05036107630575	2.28451285794278	A
AM_002	1	17	einegyse	g	z	y	gy	-6.45908873036051	2.05498773911898	A
AM_002	1	18	einedige	d	g	i	di	-2.71477750194918	-1.36477889509716	A
AM_002	1	19	einebese	b	z	e	be	-7.81253184355771	-1.99053940414913	A
AM_002	1	20	einebade	b	d	a	ba	-7.5754089313247	22.564649952571	A
AM_002	1	21	einebuge	b	g	u	bu	4.4524068086526	14.2003876847641	A
AM_002	1	22	einegode	g	d	o	go	-0.386453377188842	NA	A
AM_002	1	23	einedube	d	b	u	du	-7.86122305776916	7.52529882170213	A
AM_002	1	24	eineboge	b	g	o	bo	-4.74498487464998	20.1692767625747	A
AM_002	2	1	einedase	d	z	a	da	-1.85057047400079	3.78840040666879	A
AM_002	2	3	einebyde	b	d	y	by	0.994613196766321	3.40105690135088	A
AM_002	2	4	einedoge	d	g	o	do	2.37953046412386	20.4269352386871	A
AM_002	2	7	einebage	b	g	a	ba	-5.10401046126013	22.0722163634005	A
AM_002	2	8	einedise	d	z	i	di	0.911236554291973	1.11351156635122	A
AM_002	2	9	einedebe	d	b	e	de	-2.17082200949802	-4.21007696691598	A
AM_002	2	11	einedybe	d	b	y	dy	-1.61240259969844	1.67784499025057	A
AM_002	2	12	einegade	g	d	a	ga	-3.70081761144885	9.95693831823453	A
AM_002	2	14	eineduge	d	g	u	du	-6.0158981568473	1.67291912402334	A
AM_002	2	15	einebede	b	d	e	be	3.37775698345758	-2.89194883753	A
AM_002	2	16	einebuse	b	z	u	bu	-7.11449018144263	14.0038481037731	A
AM_002	2	17	eineguse	g	z	u	gu	-2.86917426448298	13.5322706509467	A
AM_002	2	19	einegose	g	z	o	go	-2.21934547016514	15.237691588415	A
AM_002	2	20	einegebe	g	b	e	ge	-5.66051184337672	-6.67374349770596	A
AM_002	2	21	einegybe	g	b	y	gy	-2.18222616200692	-4.71138594290559	A
AM_002	2	22	einegide	g	d	i	gi	0.569375126885565	0.985283081921979	A
AM_002	2	23	einebose	b	z	o	bo	-3.7453332887481	21.0906134729395	A
AM_002	2	24	einebige	b	g	i	bi	-2.77645639954119	-2.48147675959572	A
AM_002	3	2	einebege	b	g	e	be	1.09017687793894	-5.32150285141308	A
AM_002	3	6	einegyde	g	d	y	gy	-4.94186817816759	-2.38976236958436	A
AM_002	3	7	einegise	g	z	i	gi	-3.7397965737286	-3.91661640621036	A
AM_002	3	8	einegube	g	b	u	gu	-10.9233788202062	10.3239617391676	A
AM_002	3	9	einedege	d	g	e	de	-0.795063997599132	-8.26209401088574	A
AM_002	3	10	einedyge	d	g	y	dy	-1.98506706697116	-3.07027007324043	A
AM_002	3	11	einebude	b	d	u	bu	-6.70141404890435	14.9289425727329	A
AM_002	3	13	einedose	d	z	o	do	-12.0541964324418	9.0315900827937	A
AM_002	3	14	einebode	b	d	o	bo	-4.93314175950195	11.2229692435617	A
AM_002	3	15	eineduse	d	z	u	du	-10.3705641602139	4.76087025814539	A
AM_002	3	16	einegobe	g	b	o	go	-8.62704776277479	11.5805441309031	A
AM_002	3	17	einedibe	d	b	i	di	-7.4872084937912	-9.82710525217566	A
AM_002	3	19	einedabe	d	b	a	da	-10.7978541244973	16.6681283781839	A
AM_002	3	20	einegase	g	z	a	ga	-7.57986000213609	12.4872248951318	A
AM_002	3	21	einebyge	b	g	y	by	-5.2770145727901	-4.26522117151973	A
AM_002	3	22	einebase	b	z	a	ba	-4.09780759110984	14.4792805018396	A
AM_002	3	23	einegede	g	d	e	ge	-11.3912534683537	-1.43265252633203	A
AM_002	3	24	einebise	b	z	i	bi	-1.34142654603088	-6.19843036631586	A
AM_002	4	3	einedyse	d	z	y	dy	-8.89144203520861	1.60361217672741	A
AM_002	4	4	einebode	b	d	o	bo	-4.52564358630627	22.5370622981558	A
AM_002	4	6	einebude	b	d	u	bu	-3.52678391631453	19.9489490046319	A
AM_002	4	8	einebese	b	z	e	be	-6.09400045233293	-5.16357285009288	A
AM_002	4	9	einegube	g	b	u	gu	-6.25920621036196	5.9188780119264	A
AM_002	4	10	eineduge	d	g	u	du	-1.79891433089914	8.04464788040418	A
AM_002	4	11	einegese	g	z	e	ge	3.09828834730942	2.47892116383423	A
AM_002	4	12	einebige	b	g	i	bi	-4.24259357434474	-5.31758632327244	A
AM_002	4	13	einegide	g	d	i	gi	0.35178216864518	0.999522937963914	A
AM_002	4	14	einedibe	d	b	i	di	-10.8439103455158	-4.1869172843735	A
AM_002	4	15	einegyse	g	z	y	gy	-0.820211626760369	-1.20204666298587	A
AM_002	4	16	einebyse	b	z	y	by	-6.05611738293428	-4.60450878730746	A
AM_002	4	17	einebage	b	g	a	ba	-0.512437350435096	7.69700660516569	A
AM_002	4	18	einegade	g	d	a	ga	-10.0426855126171	5.91822599322211	A
AM_002	4	20	einedoge	d	g	o	do	-3.47500030459831	8.04660955520611	A
AM_002	4	21	einedabe	d	b	a	da	-1.22749736398979	7.16145636944999	A
AM_002	4	22	einedese	d	z	e	de	-9.64747828316969	2.81681113798896	A
AM_002	4	23	einegobe	g	b	o	go	-1.75368758938333	7.15975984310487	A
AM_002	5	1	einebede	b	d	e	be	-0.553184181403032	NA	A
AM_002	5	2	einebyde	b	d	y	by	-3.20010972435121	-2.45409668224457	A
AM_002	5	3	einedebe	d	b	e	de	-10.2003508062539	1.08466669294873	A
AM_002	5	4	einedose	d	z	o	do	-3.07200327576625	15.8435057797087	A
AM_002	5	6	einedige	d	g	i	di	-4.6889951322878	-3.18755868509147	A
AM_002	5	7	einedage	d	g	a	da	-10.5071132331275	18.2346267810769	A
AM_002	5	8	einedybe	d	b	y	dy	-3.22722648416383	-2.02052529709053	A
AM_002	5	9	einebuge	b	g	u	bu	-3.19063810463704	19.0417382945917	A
AM_002	5	10	einebise	b	z	i	bi	0.377415293459732	3.96592602652931	A
AM_002	5	11	eineboge	b	g	o	bo	-1.72956331540457	18.0938263077546	A
AM_002	5	12	einegebe	g	b	e	ge	3.88668636662908	2.90454746030851	A
AM_002	5	13	einegode	g	d	o	go	-1.16725018324776	19.8321822347223	A
AM_002	5	15	einegase	g	z	a	ga	7.13095475033935	15.0772113946341	A
AM_002	5	19	einegude	g	d	u	gu	-1.19444967463665	13.5551028629282	A
AM_002	5	20	eineduse	d	z	u	du	1.06217560895024	5.15939552983693	A
AM_002	5	21	einebase	b	z	a	ba	0.274481322602888	18.0195421270476	A
AM_002	5.2	1	eineduse	d	z	u	du	2.86309404925145	12.4022334983771	A
AM_002	5.2	2	einebase	b	z	a	ba	1.37707214937233	19.3609718060537	A
AM_002	5.2	3	einegybe	g	b	y	gy	-0.493704825525136	1.5784423818856	A
AM_002	5.2	5	einegise	g	z	i	gi	-1.37250814165939	-2.49407337892425	A
AM_002	6	1	einedyge	d	g	y	dy	-8.62637155317429	-8.85237883831389	A
AM_002	6	3	einebege	b	g	e	be	-7.91649887536521	-4.95845823488429	A
AM_002	6	4	einedise	d	z	i	di	-1.8997921165015	-10.0410126075991	A
AM_002	6	5	einegose	g	z	o	go	-13.2337499512188	3.97082037662902	A
AM_002	6	6	einegabe	g	b	a	ga	-5.18533307628075	5.34147736967312	A
AM_002	6	7	einedobe	d	b	o	do	-5.93191094484436	7.63245111456143	A
AM_002	6	8	einebuse	b	z	u	bu	-3.00479632408789	10.1479522059483	A
AM_002	6	9	einegede	g	d	e	ge	-8.53726021959826	-4.47433480845136	A
AM_002	6	10	einegyde	g	d	y	gy	-6.17128668766305	-5.0438164007675	A
AM_002	6	11	einebyge	b	g	y	by	-8.67359843112744	-10.4881777500215	A
AM_002	6	12	einebade	b	d	a	ba	-6.87542532702218	10.681100518682	A
AM_002	6	13	einegibe	g	b	i	gi	-8.75380124414279	-4.39127667286227	A
AM_002	6	14	einebose	b	z	o	bo	-11.0842771496143	19.4321170329471	A
AM_002	6	15	einedube	d	b	u	du	-8.36975511948816	-2.76089239377959	A
AM_002	6	16	einebide	b	d	i	bi	-12.977703525787	-8.46721734475068	A
AM_002	6	20	einedege	d	g	e	de	-6.28173441206077	-15.2784525045568	A
AM_002	6	23	eineguse	g	z	u	gu	-7.87029107716532	3.93362956390752	A
AM_002	6	24	einedase	d	z	a	da	-12.7336581871629	3.69127914624733	A
AM_002	7	2	einedise	d	z	i	di	-3.03355308169952	1.98331754305817	A
AM_002	7	3	einegebe	g	b	e	ge	-1.02742457589913	3.72617070137592	A
AM_002	7	4	einegase	g	z	a	ga	-7.65569320595446	10.9619513761517	A
AM_002	7	6	einedebe	d	b	e	de	-3.56708912018618	-1.97337048664349	A
AM_002	7	8	einebise	b	z	i	bi	-7.31484004151809	-4.7773092667691	A
AM_002	7	9	einegybe	g	b	y	gy	-6.1461445367696	-4.39325029092602	A
AM_002	7	10	einegude	g	d	u	gu	-3.12146791366795	8.74796336980246	A
AM_002	7	11	einedoge	d	g	o	do	-3.6896084887635	9.71694082403067	A
AM_002	7	12	eineboge	b	g	o	bo	-8.29745377769303	17.1752698650279	A
AM_002	7	13	einegise	g	z	i	gi	-1.19838385004014	-5.95095929063406	A
AM_002	7	14	einebede	b	d	e	be	-2.12204986366474	-7.4613531356416	A
AM_002	7	16	einegode	g	d	o	go	-4.62783289954603	12.282899439796	A
AM_002	7	17	einedybe	d	b	y	dy	1.51868652984881	-5.47386654157767	A
AM_002	7	18	einedase	d	z	a	da	-9.48243145097912	0.294585356328674	A
AM_002	7	19	einebase	b	z	a	ba	-6.37201748512165	12.6096084168269	A
AM_002	7	20	eineduge	d	g	u	du	-5.5429354589177	-4.25912732633147	A
AM_002	7	21	einebyde	b	d	y	by	-5.19075187003043	-10.5004190348413	A
AM_002	7	24	einebuge	b	g	u	bu	-9.8304800342336	8.6168930914477	A
AM_002	8	1	einedyge	d	g	y	dy	-3.3307642108714	-3.8217649815501	A
AM_002	8	2	einebide	b	d	i	bi	-5.06155642234389	2.06189305249384	A
AM_002	8	3	einebose	b	z	o	bo	-2.97610886564229	16.9050738942636	A
AM_002	8	4	eineguse	g	z	u	gu	-0.753996141893777	9.32617588627127	A
AM_002	8	5	einegabe	g	b	a	ga	0.546856378597749	9.36051599363151	A
AM_002	8	6	einedege	d	g	e	de	-4.66934851010408	0.0314181282069161	A
AM_002	8	9	eineduse	d	z	u	du	-6.7196495153834	8.85743556230366	A
AM_002	8	10	einebege	b	g	e	be	-3.95068948563436	1.49276778238169	A
AM_002	8	11	einegibe	g	b	i	gi	-7.83949896495173	3.6035245693161	A
AM_002	8	12	einedibe	d	b	i	di	-0.0152672631481467	-4.74933334673247	A
AM_002	8	13	einebyge	b	g	y	by	0.00678687746488358	-2.3377601183752	A
AM_002	8	15	einegyde	g	d	y	gy	-4.29396600637162	-1.16668617072218	A
AM_002	8	17	einebuse	b	z	u	bu	-2.17412440422528	17.8570681403651	A
AM_002	8	19	einedabe	d	b	a	da	-10.9078720169956	0.230396567459022	A
AM_002	8	20	einedose	d	z	o	do	-1.34421964438889	15.7855346497855	A
AM_002	8	21	einegede	g	d	e	ge	-6.50767224366497	1.88285506416743	A
AM_002	8	23	einegose	g	z	o	go	-2.99756022757643	14.5114076839835	A
AM_002	8	24	einebade	b	d	a	ba	-10.1177505093643	18.7379997330024	A
AM_002	9	2	einegobe	g	b	o	go	-5.17106461494127	19.2063746168231	A
AM_002	9	4	einebude	b	d	u	bu	-0.308068356357585	15.3175913706205	A
AM_002	9	5	einebige	b	g	i	bi	-2.27372079529115	-3.94527919696454	A
AM_002	9	6	einegade	g	d	a	ga	-7.62689024878705	7.17075256795984	A
AM_002	9	7	einegide	g	d	i	gi	-5.1731590866073	-3.30490616958632	A
AM_002	9	8	einegube	g	b	u	gu	-0.847896222858661	4.32578472660456	A
AM_002	9	9	einebese	b	z	e	be	-6.7026557934214	0.863002312507805	A
AM_002	9	11	einedese	d	z	e	de	-9.90726157925309	-3.57326226674791	A
AM_002	9	12	einegyse	g	z	y	gy	-6.41151682138063	-2.30286489042799	A
AM_002	9	13	einebyse	b	z	y	by	-8.16240617124583	-4.8847447732867	A
AM_002	9	14	einedube	d	b	u	du	-3.46515247957425	2.60900821080711	A
AM_002	9	15	einedyse	d	z	y	dy	-5.71106458297972	-2.10325279868563	A
AM_002	9	16	einebode	b	d	o	bo	-11.313525676975	22.0019393808294	A
AM_002	9	18	einebage	b	g	a	ba	-9.0248320695677	11.9944298052311	A
AM_002	9	19	einedage	d	g	a	da	-3.25815223711719	9.35030211502437	A
AM_002	9	21	einedobe	d	b	o	do	-10.3931824137152	17.9961326660793	A
AM_002	9	22	einedige	d	g	i	di	-4.45464013976711	-3.04393049376151	A
AM_002	9	24	einegese	g	z	e	ge	-5.92697325112606	3.36777586661682	A
AM_004	1	2	einedobe	d	b	o	do	5.79014991403906	8.00432653204324	A
AM_004	1	3	einebade	b	d	a	ba	6.80921633548823	4.24619305285228	A
AM_004	1	5	einebyse	b	z	y	by	7.40602967422106	-4.28550999783736	A
AM_004	1	6	einedese	d	z	e	de	0.8438121747098	-0.130803361843781	A
AM_004	1	8	eineboge	b	g	o	bo	2.76292485720534	12.8434169198565	A
AM_004	1	9	einedyse	d	z	y	dy	-2.50553787835005	-3.98843660642464	A
AM_004	1	10	einegibe	g	b	i	gi	-0.777424052890389	-2.57074800365926	A
AM_004	1	12	einegode	g	d	o	go	10.7557220410771	17.4064115750974	A
AM_004	1	13	einedage	d	g	a	da	-2.09565800204266	1.06524909452691	A
AM_004	1	16	einebese	b	z	e	be	6.39003041175162	-3.9224384553653	A
AM_004	1	17	einebide	b	d	i	bi	3.71480707458906	-4.39975563049899	A
AM_004	1	18	einebuge	b	g	u	bu	2.77956238300373	5.92647796896168	A
AM_004	1	19	einegese	g	z	e	ge	9.61035007446465	3.23393600771199	A
AM_004	1	20	einegyse	g	z	y	gy	-1.27489545763822	0.0720309441719578	A
AM_004	1	21	einedube	d	b	u	du	6.28774822107749	8.1975192257911	A
AM_004	1	22	einegabe	g	b	a	ga	9.17054418807579	9.62118466208744	A
AM_004	1	23	einedige	d	g	i	di	-4.62630011603504	-5.31745137613088	A
AM_004	1	24	einegude	g	d	u	gu	2.12140865617671	7.47941554015912	A
AM_004	1.2	1	einedige	d	g	i	di	2.17944861103624	2.54649811728543	A
AM_004	2	1	einedybe	d	b	y	dy	3.13827182142665	1.74092279065762	A
AM_004	2	3	einebose	b	z	o	bo	8.92049327473845	20.0550157021005	A
AM_004	2	4	einedebe	d	b	e	de	-1.057767865553	2.20878244644754	A
AM_004	2	5	einebede	b	d	e	be	5.61837246658865	NA	A
AM_004	2	8	einegebe	g	b	e	ge	4.39286247780357	0.995068833522544	A
AM_004	2	10	einedase	d	z	a	da	8.28759575314511	-1.70035841497935	A
AM_004	2	11	einegide	g	d	i	gi	4.88188589359581	1.81382533917345	A
AM_004	2	12	einebyde	b	d	y	by	-2.20541795792859	-2.46798283414739	A
AM_004	2	13	einegybe	g	b	y	gy	4.52047338554354	1.51050355107154	A
AM_004	2	14	einebage	b	g	a	ba	2.7622678392787	6.23874128389403	A
AM_004	2	15	einegade	g	d	a	ga	5.00256674469054	8.32711619230294	A
AM_004	2	16	einegose	g	z	o	go	0.254873690120896	14.8229676971289	A
AM_004	2	17	einedoge	d	g	o	do	4.73758555020856	15.031434526136	A
AM_004	2	18	eineguse	g	z	u	gu	1.02418268907992	10.7942093381084	A
AM_004	2	20	eineduge	d	g	u	du	0.528859372476826	4.64052575926282	A
AM_004	2	22	einebuse	b	z	u	bu	6.77683726860169	12.7422323201887	A
AM_004	2	23	einedise	d	z	i	di	-1.56820692726133	1.84280363362697	A
AM_004	2	24	einebige	b	g	i	bi	3.72306868301629	NA	A
AM_004	3	2	einebise	b	z	i	bi	0.0961508278612756	1.13504567327377	A
AM_004	3	3	einegase	g	z	a	ga	3.80259464751455	11.1541505266764	A
AM_004	3	4	einegise	g	z	i	gi	6.0751032763543	2.42727462221143	A
AM_004	3	5	einegube	g	b	u	gu	4.88759616334895	10.1302792386923	A
AM_004	3	6	einebude	b	d	u	bu	6.46578409352964	14.244088836868	A
AM_004	3	7	einedibe	d	b	i	di	4.00934883096224	7.83806941486066	A
AM_004	3	8	einedyge	d	g	y	dy	0.331796142502084	1.03546683432542	A
AM_004	3	9	einegobe	g	b	o	go	7.35257855249579	11.1177672413297	A
AM_004	3	10	einedege	d	g	e	de	3.03192100079877	-1.57187616049119	A
AM_004	3	11	einebode	b	d	o	bo	1.28728414859948	12.5648137627938	A
AM_004	3	12	einedabe	d	b	a	da	3.78642083679848	-3.4147219488488	A
AM_004	3	13	einegede	g	d	e	ge	5.75828285964243	0.0345429177903083	A
AM_004	3	16	einedose	d	z	o	do	3.34747079979014	11.8996326151388	A
AM_004	3	17	einebyge	b	g	y	by	-5.42622652349988	-7.64261438002079	A
AM_004	3	18	eineduse	d	z	u	du	3.88992360737585	9.37630689623251	A
AM_004	3	21	einegyde	g	d	y	gy	-0.149814831367244	2.43778601344443	A
AM_004	3	22	einebase	b	z	a	ba	4.12201189666724	6.30000939915042	A
AM_004	3	23	einebege	b	g	e	be	-3.50905001292956	-5.92133382521816	A
AM_004	4	3	einebage	b	g	a	ba	1.55145901812528	2.21927862355099	A
AM_004	4	5	einebyse	b	z	y	by	-1.26999551769373	-1.73988464656721	A
AM_004	4	6	einebude	b	d	u	bu	0.795504526685525	7.32063957468201	A
AM_004	4	8	einegide	g	d	i	gi	4.26409038289345	-1.39337765427287	A
AM_004	4	10	einedyse	d	z	y	dy	-6.16198977618944	-5.46807058371604	A
AM_004	4	11	einedibe	d	b	i	di	-3.42875139657979	-4.81552453457453	A
AM_004	4	12	einedoge	d	g	o	do	-3.98956305677958	7.05359023956122	A
AM_004	4	13	einebode	b	d	o	bo	3.42753461283628	9.81496025752503	A
AM_004	4	14	einegyse	g	z	y	gy	1.15340068430187	2.15735608094221	A
AM_004	4	15	einegese	g	z	e	ge	2.00682849707047	-4.17224773898179	A
AM_004	4	16	einebige	b	g	i	bi	-1.64567090411876	-5.49798502609517	A
AM_004	4	17	einebese	b	z	e	be	-4.75449656161996	-1.5018840811978	A
AM_004	4	18	einedese	d	z	e	de	-6.95774928853772	-6.46406197741484	A
AM_004	4	20	einegobe	g	b	o	go	-1.32215658558602	10.3955628256506	A
AM_004	4	21	einegube	g	b	u	gu	0.732793957663093	8.27041263868646	A
AM_004	4	22	einedabe	d	b	a	da	-0.722777223409957	1.87930167386207	A
AM_004	4	23	eineduge	d	g	u	du	-2.47905801409268	-0.436529091817012	A
AM_004	4.2	1	einegade	g	d	a	ga	2.96643093034366	8.46483073205546	A
AM_004	5	1	einedybe	d	b	y	dy	0.863094644813818	-1.54039746119767	A
AM_004	5	2	einebede	b	d	e	be	3.3855712561139	-2.30377104776701	A
AM_004	5	3	einegode	g	d	o	go	-4.53085145711534	10.1727723549663	A
AM_004	5	4	einegase	g	z	a	ga	-3.87951752847221	5.37311225975618	A
AM_004	5	5	einebuge	b	g	u	bu	5.73621728692445	NA	A
AM_004	5	6	einedebe	d	b	e	de	-4.74546685257379	-2.74025375459204	A
AM_004	5	7	einegise	g	z	i	gi	-1.28515839090958	-8.62062958892354	A
AM_004	5	9	einegude	g	d	u	gu	2.14595944602196	5.69189834306681	A
AM_004	5	10	einegybe	g	b	y	gy	-3.09878545821343	0.977776536702063	A
AM_004	5	11	einedose	d	z	o	do	-1.93010514031343	11.7539382273786	A
AM_004	5	13	eineboge	b	g	o	bo	-0.539498026284862	15.1153153374985	A
AM_004	5	14	einebase	b	z	a	ba	-1.78289686287611	5.6017830711707	A
AM_004	5	16	einedage	d	g	a	da	-0.804717947983689	2.22325566639987	A
AM_004	5	17	einebise	b	z	i	bi	-0.654811832523934	0.547696347349616	A
AM_004	5	18	einegebe	g	b	e	ge	3.23262845374135	1.04211437918466	A
AM_004	5	19	einebyde	b	d	y	by	1.1526734305962	-7.07393707032536	A
AM_004	5	20	eineduse	d	z	u	du	4.29413924124333	11.2915283197719	A
AM_004	5	24	einedige	d	g	i	di	1.32292699543901	1.91177743608439	A
AM_004	6	1	eineguse	g	z	u	gu	2.33598667792158	13.6347639926111	A
AM_004	6	4	einegabe	g	b	a	ga	-5.34514392640193	4.36017999117536	A
AM_004	6	5	einedase	d	z	a	da	-4.13576049480565	-5.33077855871446	A
AM_004	6	7	einedyge	d	g	y	dy	-6.2091866201947	-8.02022254200041	A
AM_004	6	8	einebyge	b	g	y	by	-2.92542294108134	-8.10580696495727	A
AM_004	6	9	einegyde	g	d	y	gy	NA	-3.57734321565681	A
AM_004	6	11	einedobe	d	b	o	do	-1.30111687887027	2.52063289632805	A
AM_004	6	12	einebade	b	d	a	ba	-3.63143834369142	-0.362481938771467	A
AM_004	6	13	einebuse	b	z	u	bu	-1.58124026826302	15.7226566055121	A
AM_004	6	14	einedege	d	g	e	de	-1.085909490033	-7.2904697919906	A
AM_004	6	15	einegose	g	z	o	go	-4.00657068828928	12.0668104342843	A
AM_004	6	16	einebide	b	d	i	bi	-4.14776566010113	-5.39078785997186	A
AM_004	6	18	einegibe	g	b	i	gi	-2.57043339027252	-0.931936354367452	A
AM_004	6	19	einedise	d	z	i	di	-2.30574491631385	-0.554303114640799	A
AM_004	6	20	einedube	d	b	u	du	-1.43813930385259	5.98818776222404	A
AM_004	6	21	einebege	b	g	e	be	-3.41336681021231	-5.46946143075701	A
AM_004	6	22	einegede	g	d	e	ge	-1.05139226688632	NA	A
AM_004	6	24	einebose	b	z	o	bo	-0.694781777467141	19.0426049110833	A
AM_004	7	1	einedise	d	z	i	di	2.24242720059715	-2.98868211670107	A
AM_004	7	2	einedoge	d	g	o	do	-1.87212689233239	6.09364518847512	A
AM_004	7	4	einebase	b	z	a	ba	1.78478861613802	9.47121819640256	A
AM_004	7	5	einegybe	g	b	y	gy	-1.53985181386654	-6.08559613073835	A
AM_004	7	6	einebede	b	d	e	be	-0.535145049089638	0.863365104808731	A
AM_004	7	7	einebyde	b	d	y	by	1.06488433700679	0.634603472143735	A
AM_004	7	8	einegude	g	d	u	gu	4.23104769616049	8.3673234789918	A
AM_004	7	10	einegase	g	z	a	ga	-0.245330788031188	7.29050881534369	A
AM_004	7	11	eineboge	b	g	o	bo	-3.08592949728572	10.2550477679875	A
AM_004	7	12	einedebe	d	b	e	de	-1.00760559760806	-7.81318358810634	A
AM_004	7	13	einedase	d	z	a	da	-2.11816934835117	-3.9204997272275	A
AM_004	7	15	einegise	g	z	i	gi	1.97705416314141	-7.26583061687966	A
AM_004	7	16	einebuge	b	g	u	bu	0.802861213106063	8.49872792080894	A
AM_004	7	18	einegode	g	d	o	go	-1.00431044958255	8.39214112698579	A
AM_004	7	19	eineduge	d	g	u	du	-7.48821241781765	2.4851300253795	A
AM_004	7	20	einedybe	d	b	y	dy	-4.34452576022899	-4.65760102285993	A
AM_004	7	22	einegebe	g	b	e	ge	-0.989378163233272	-7.93762827465548	A
AM_004	7.2	1	einebise	b	z	i	bi	-0.887645098166216	-2.74136866644864	A
AM_004	8	1	einegabe	g	b	a	ga	4.13071759067589	4.66588472059318	A
AM_004	8	2	einebose	b	z	o	bo	-1.77147220823666	19.0319744006582	A
AM_004	8	3	einebyge	b	g	y	by	2.6997993082576	2.44758552147178	A
AM_004	8	6	einedose	d	z	o	do	2.83114075628022	12.8965240637546	A
AM_004	8	7	eineguse	g	z	u	gu	-3.76143546873809	11.9912572254658	A
AM_004	8	8	einegyde	g	d	y	gy	-2.11488680204985	-5.67918681271803	A
AM_004	8	9	einebege	b	g	e	be	-2.28703114056567	-2.0220269317547	A
AM_004	8	10	einebuse	b	z	u	bu	1.37435378423516	14.4791666575799	A
AM_004	8	12	einebide	b	d	i	bi	0.671813469091527	-5.66513847934994	A
AM_004	8	13	eineduse	d	z	u	du	-0.476759205884942	8.98481006440667	A
AM_004	8	14	einebade	b	d	a	ba	-2.10145646637339	-2.23077622170383	A
AM_004	8	15	einegibe	g	b	i	gi	-3.51634866540228	3.74387550399036	A
AM_004	8	16	einedyge	d	g	y	dy	-3.85259608332628	-3.96307044609816	A
AM_004	8	17	einedege	d	g	e	de	2.33570541034373	5.21873875637468	A
AM_004	8	18	einedabe	d	b	a	da	-6.76407574689908	-7.51673946571712	A
AM_004	8	19	einegose	g	z	o	go	2.80894776601126	15.2700382954907	A
AM_004	8	22	einegede	g	d	e	ge	2.81943063685171	0.875708460777601	A
AM_004	8	24	einedibe	d	b	i	di	1.23031917446488	2.72961265010794	A
AM_004	9	1	einebude	b	d	u	bu	0.961216763585088	17.4706423005112	A
AM_004	9	4	einedage	d	g	a	da	0.742485171078971	1.19957462475674	A
AM_004	9	5	einedyse	d	z	y	dy	3.47956075422419	0.454018399173715	A
AM_004	9	6	einegyse	g	z	y	gy	1.06414282263248	-5.47250662244575	A
AM_004	9	7	einegobe	g	b	o	go	-2.52545458885316	8.09981667782363	A
AM_004	9	8	einegube	g	b	u	gu	-3.34154648358012	9.42026619658965	A
AM_004	9	9	einedube	d	b	u	du	-0.0742772942157429	10.9260541124864	A
AM_004	9	11	einegese	g	z	e	ge	1.0047532971776	1.96066514428619	A
AM_004	9	12	einedige	d	g	i	di	1.2746538895036	-8.18074339770301	A
AM_004	9	13	einebode	b	d	o	bo	-0.00478197012752065	13.3719958773168	A
AM_004	9	14	einegade	g	d	a	ga	4.66765978373963	6.40146684722809	A
AM_004	9	15	einedese	d	z	e	de	-0.612391607127806	-1.11591547850992	A
AM_004	9	16	einebese	b	z	e	be	3.59499566212525	-1.77988565531331	A
AM_004	9	17	einebyse	b	z	y	by	NA	-8.17172721984423	A
AM_004	9	18	einebige	b	g	i	bi	-0.290771410012606	-5.21240061764048	A
AM_004	9	20	einegide	g	d	i	gi	0.930431711350215	-3.59067519269638	A
AM_004	9	22	einedobe	d	b	o	do	-4.58674833936011	10.0529504151899	A
AM_004	9	23	einebage	b	g	a	ba	-3.82293689009507	6.54776610377054	A
AM_005	1	1	einegode	g	d	o	go	-10.1276503464362	17.9981986038811	A
AM_005	1	2	einegyse	g	z	y	gy	-18.0892360585785	-12.9613829943379	A
AM_005	1	3	eineboge	b	g	o	bo	-10.8398070227557	17.4470165304226	A
AM_005	1	5	einedige	d	g	i	di	-16.1919131776725	-21.0160683396879	A
AM_005	1	6	einegabe	g	b	a	ga	-21.8865499157657	4.47707020511582	A
AM_005	1	7	einebuge	b	g	u	bu	-16.2800884066774	14.5959359114669	A
AM_005	1	8	einebyse	b	z	y	by	-17.5909800240186	-16.2303421902121	A
AM_005	1	9	einegibe	g	b	i	gi	-15.5225795289624	-21.3193466081122	A
AM_005	1	11	einegude	g	d	u	gu	-18.6529435127037	3.73697865115983	A
AM_005	1	12	einedube	d	b	u	du	-13.9389695209177	-10.7189548680217	A
AM_005	1	14	einedyse	d	z	y	dy	-13.6433362463394	-21.1442868407494	A
AM_005	1	15	einedese	d	z	e	de	-19.7830105716729	-9.66314451860017	A
AM_005	1	16	einedobe	d	b	o	do	-11.579855420515	2.80535015712968	A
AM_005	1	18	einebade	b	d	a	ba	-14.1941928720129	9.93983634457523	A
AM_005	1	20	einebide	b	d	i	bi	-17.4911560912523	-22.5020040743508	A
AM_005	1	21	einebese	b	z	e	be	-18.9605652254803	-17.8650857910153	A
AM_005	1	22	einegese	g	z	e	ge	-19.0632141116785	-20.103223705215	A
AM_005	1	24	einedage	d	g	a	da	-17.473112649511	9.8980844036342	A
AM_005	2	1	eineduge	d	g	u	du	-17.1496850817456	0.439943217902178	A
AM_005	2	4	einedebe	d	b	e	de	-17.0058632162875	-20.4893870720114	A
AM_005	2	6	einedise	d	z	i	di	-22.1352841714294	-20.1074098132398	A
AM_005	2	8	einegebe	g	b	e	ge	-19.0078326434518	-19.4745785872518	A
AM_005	2	9	einebage	b	g	a	ba	-17.938348847174	7.56056289187126	A
AM_005	2	10	einedase	d	z	a	da	-15.7071399855744	2.12742099978066	A
AM_005	2	11	einedoge	d	g	o	do	-18.934017340441	9.72881116195132	A
AM_005	2	12	einedybe	d	b	y	dy	-16.1860342369946	-15.7034678269455	A
AM_005	2	13	einebede	b	d	e	be	-11.9501822410211	-13.6719630247026	A
AM_005	2	15	einegade	g	d	a	ga	-11.9930454757742	7.79242002899104	A
AM_005	2	16	eineguse	g	z	u	gu	-9.98853268204089	-0.390961156242218	A
AM_005	2	17	einebige	b	g	i	bi	-10.2400321442826	-24.4479934049977	A
AM_005	2	19	einebose	b	z	o	bo	-18.3497333483329	13.8327667262619	A
AM_005	2	20	einebyde	b	d	y	by	-11.4453043701032	-11.5869719037558	A
AM_005	2	21	einegide	g	d	i	gi	-12.8752119326067	-16.2835427250029	A
AM_005	2	22	einegose	g	z	o	go	-8.82719838451427	11.2648574433706	A
AM_005	2	23	einegybe	g	b	y	gy	-6.24127092397131	-18.4740259505471	A
AM_005	2	24	einebuse	b	z	u	bu	-12.2034382307447	6.55466118219877	A
AM_005	3	1	einedege	d	g	e	de	-19.5457181028238	-14.9435248095392	A
AM_005	3	3	einegobe	g	b	o	go	-3.95982935924875	5.47693890717649	A
AM_005	3	6	einebode	b	d	o	bo	-13.1456290241188	15.6802386174378	A
AM_005	3	7	einegede	g	d	e	ge	-10.6569203799004	-14.1981583466928	A
AM_005	3	9	einegise	g	z	i	gi	-16.9134939353626	-11.2202162914728	A
AM_005	3	11	eineduse	d	z	u	du	-21.8752170782785	-0.65219346233935	A
AM_005	3	12	einegase	g	z	a	ga	-20.3843358113105	10.0600876278169	A
AM_005	3	13	einebase	b	z	a	ba	-13.2340444006254	10.4499024787145	A
AM_005	3	14	einebyge	b	g	y	by	-21.0205949548094	-19.0530523919072	A
AM_005	3	15	einegube	g	b	u	gu	-8.11483462317732	5.14586453152031	A
AM_005	3	16	einegyde	g	d	y	gy	-11.3208738494059	-9.26145417796175	A
AM_005	3	17	einedose	d	z	o	do	-8.99091036369738	5.42471357054302	A
AM_005	3	18	einedyge	d	g	y	dy	-15.8657633004529	-21.71742585261	A
AM_005	3	19	einebude	b	d	u	bu	-13.388412344053	10.0720820826157	A
AM_005	3	20	einedibe	d	b	i	di	-11.6106478533407	-15.3518011629652	A
AM_005	3	21	einebege	b	g	e	be	-14.028846770159	-15.3154475417438	A
AM_005	3	22	einebise	b	z	i	bi	-14.6930608371412	-12.163826536326	A
AM_005	3	23	einedabe	d	b	a	da	-15.0296991462539	12.8519295021098	A
AM_005	4	1	einedese	d	z	e	de	-20.5928053106077	-19.4070505012372	A
AM_005	4	2	einedabe	d	b	a	da	-20.5277223023378	5.80982159792339	A
AM_005	4	3	einegube	g	b	u	gu	-7.74440045466166	8.57181059321599	A
AM_005	4	5	einegide	g	d	i	gi	-22.0905312344399	-12.8616062432524	A
AM_005	4	6	eineduge	d	g	u	du	-12.1732446510856	0.594247637439965	A
AM_005	4	9	einebyse	b	z	y	by	-20.8995022610076	-15.6142830319662	A
AM_005	4	10	einegade	g	d	a	ga	-16.7991831201731	0.902657900983648	A
AM_005	4	11	einebese	b	z	e	be	-18.8532898276108	-15.757425384332	A
AM_005	4	12	einegese	g	z	e	ge	-21.7949425391624	-17.462778886947	A
AM_005	4	13	einegyse	g	z	y	gy	-16.1099181949738	-14.5648971006752	A
AM_005	4	15	einedyse	d	z	y	dy	-22.2311642302971	-18.7283950042613	A
AM_005	4	16	einebige	b	g	i	bi	-10.0834160958227	-26.1014603741658	A
AM_005	4	19	einebude	b	d	u	bu	-13.2318889547127	6.9904040506414	A
AM_005	4	20	einegobe	g	b	o	go	-20.8061273092409	8.0159455174476	A
AM_005	4	21	einedibe	d	b	i	di	-23.4165602622412	-15.1344181802879	A
AM_005	4	22	einebode	b	d	o	bo	-14.3257561761114	12.7515945246793	A
AM_005	4	23	einebage	b	g	a	ba	-15.6195188103777	7.87756063677067	A
AM_005	4	24	einedoge	d	g	o	do	-18.4140418940856	1.11386025333129	A
AM_005	5	1	einegase	g	z	a	ga	-17.0697875321466	8.46132687695247	A
AM_005	5	2	eineduse	d	z	u	du	-18.107280138836	-6.822657146417	A
AM_005	5	5	einedage	d	g	a	da	-18.2485898538103	5.58734705858082	A
AM_005	5	6	einedebe	d	b	e	de	-14.5694076951007	-17.059269765855	A
AM_005	5	7	einegybe	g	b	y	gy	-12.3983427809527	-19.072357714829	A
AM_005	5	8	einebase	b	z	a	ba	-13.4385706106442	14.7179490717881	A
AM_005	5	9	einebise	b	z	i	bi	-12.8333471742146	-17.6478081131169	A
AM_005	5	10	eineboge	b	g	o	bo	-20.4456221401999	13.3811593820993	A
AM_005	5	12	einedybe	d	b	y	dy	-18.1992921692254	-18.6784320409627	A
AM_005	5	13	einebede	b	d	e	be	-8.71234467594324	-21.180680180773	A
AM_005	5	15	einedige	d	g	i	di	-17.0949455494689	-21.5619392790692	A
AM_005	5	17	einegode	g	d	o	go	-18.4980787508073	9.9163778181832	A
AM_005	5	18	einegebe	g	b	e	ge	-21.617282932739	-23.2160212990604	A
AM_005	5	19	einegude	g	d	u	gu	-13.4201424107026	6.28912502308836	A
AM_005	5	21	einegise	g	z	i	gi	-15.4857630040399	-20.6900008475544	A
AM_005	5	22	einebyde	b	d	y	by	-4.96481304721109	-13.0672843611352	A
AM_005	5	23	einebuge	b	g	u	bu	-7.7799056529231	11.4294439587887	A
AM_005	5.2	1	einedose	d	z	o	do	-8.37621112600409	14.9823725846264	A
AM_005	6	1	einedobe	d	b	o	do	-21.6325526125861	7.27589333917515	A
AM_005	6	2	einedise	d	z	i	di	-11.6811143565151	-14.6160524751505	A
AM_005	6	4	einebege	b	g	e	be	-7.68504604723613	-15.1511850590142	A
AM_005	6	5	einegose	g	z	o	go	-17.0215012498555	11.5832827493163	A
AM_005	6	6	einegabe	g	b	a	ga	-10.9459942365721	12.6909370090699	A
AM_005	6	7	einebade	b	d	a	ba	-18.5042985905107	5.71851668348213	A
AM_005	6	8	einegibe	g	b	i	gi	-13.571895059696	-17.6702461410884	A
AM_005	6	11	einedube	d	b	u	du	-19.1326362733345	-11.2902430778781	A
AM_005	6	12	einegede	g	d	e	ge	-16.9919950955534	-22.2427475140318	A
AM_005	6	13	einebyge	b	g	y	by	-16.3975526720441	-18.7417983567188	A
AM_005	6	14	einedase	d	z	a	da	-12.905772688883	4.31004730872086	A
AM_005	6	16	einebide	b	d	i	bi	-17.9276274361072	-19.0961293426489	A
AM_005	6	17	einebuse	b	z	u	bu	-14.2143129192502	1.87764589618372	A
AM_005	6	19	einegyde	g	d	y	gy	-9.62857763346164	-16.5237527304884	A
AM_005	6	20	einedege	d	g	e	de	-15.099749606554	-18.8691834589198	A
AM_005	6	21	einebose	b	z	o	bo	-10.4145848195832	7.48559914480417	A
AM_005	6	23	eineguse	g	z	u	gu	-16.7270200798043	1.31227228422568	A
AM_005	6	24	einedyge	d	g	y	dy	-16.324594585154	-12.8682556191184	A
AM_005	7	1	einebuge	b	g	u	bu	-21.9952404950753	12.6357258192325	A
AM_005	7	2	einegybe	g	b	y	gy	-16.959595030577	-10.0520381650349	A
AM_005	7	4	einedoge	d	g	o	do	-10.3852030752438	9.28927182392714	A
AM_005	7	5	einegase	g	z	a	ga	-7.72382970379409	3.7242727136723	A
AM_005	7	6	einegude	g	d	u	gu	-10.8035003103234	-0.662790403281855	A
AM_005	7	8	einedise	d	z	i	di	-18.3909946840295	-16.2575063873851	A
AM_005	7	9	einegebe	g	b	e	ge	-16.5220193828616	-14.8477099276632	A
AM_005	7	11	einegise	g	z	i	gi	-19.3078463839616	-21.1405821199706	A
AM_005	7	12	eineduge	d	g	u	du	-12.2463708999192	-2.52551831650666	A
AM_005	7	13	einebyde	b	d	y	by	-16.7442082434798	-14.2444370819416	A
AM_005	7	14	einebise	b	z	i	bi	-17.649826081711	-15.7753254361476	A
AM_005	7	15	einebede	b	d	e	be	-18.6784451090517	-16.8927964261927	A
AM_005	7	16	einedase	d	z	a	da	-17.8746490412437	-3.17989950893961	A
AM_005	7	18	einedybe	d	b	y	dy	-19.4156263531626	-15.2738046083828	A
AM_005	7	20	einegode	g	d	o	go	-22.5305557237878	15.2056888342428	A
AM_005	7	21	einebase	b	z	a	ba	-16.2258408615669	5.97546934183819	A
AM_005	7	22	einedebe	d	b	e	de	-15.6275536994442	-18.6258647112046	A
AM_005	7	23	eineboge	b	g	o	bo	-10.363109237982	11.9203630014249	A
AM_005	8	1	einebuse	b	z	u	bu	-11.9537539168542	6.89349958805437	A
AM_005	8	3	eineguse	g	z	u	gu	-10.0292879537859	4.35826415467442	A
AM_005	8	4	einedyge	d	g	y	dy	-19.005689923498	-20.3285494791075	A
AM_005	8	5	einebose	b	z	o	bo	-19.1331967783626	11.9374122608312	A
AM_005	8	8	einedabe	d	b	a	da	-17.7327098343715	16.8117279445276	A
AM_005	8	9	einebyge	b	g	y	by	-19.6553674432623	-18.0469635660958	A
AM_005	8	10	einebade	b	d	a	ba	-11.1410333232762	19.9267813625079	A
AM_005	8	12	einedose	d	z	o	do	-18.8694752693998	10.2372688807117	A
AM_005	8	13	einedibe	d	b	i	di	-19.8657658482617	-12.4287886105966	A
AM_005	8	14	einegabe	g	b	a	ga	-14.8099967564844	12.6352394870854	A
AM_005	8	15	einegibe	g	b	i	gi	-13.2739907705745	-15.6064435436246	A
AM_005	8	16	einegose	g	z	o	go	-17.5175677120373	18.9900900920316	A
AM_005	8	17	einebege	b	g	e	be	-17.090533200958	-11.567923178974	A
AM_005	8	19	eineduse	d	z	u	du	-13.9213139544929	0.792355299685986	A
AM_005	8	21	einegyde	g	d	y	gy	-11.3230817483981	-17.4951376108694	A
AM_005	8	22	einebide	b	d	i	bi	-7.61373883885661	-15.4927399630402	A
AM_005	8	23	einegede	g	d	e	ge	-17.7275948715277	-15.1449414725525	A
AM_005	8	24	einedege	d	g	e	de	-10.5873000310526	-17.6768946089171	A
AM_005	9	1	einegide	g	d	i	gi	-12.4662855169739	-16.3480595085279	A
AM_005	9	2	einebage	b	g	a	ba	-18.3389137564745	5.56187525649455	A
AM_005	9	4	einebese	b	z	e	be	-20.9066675433687	-19.0695820183648	A
AM_005	9	5	einebyse	b	z	y	by	-17.344421126183	-14.0866560421572	A
AM_005	9	7	einebige	b	g	i	bi	-19.6705393717456	-18.3204176649548	A
AM_005	9	8	einegyse	g	z	y	gy	-17.028254992136	-21.9492213586386	A
AM_005	9	9	einebude	b	d	u	bu	-12.3538002740193	3.1764070512287	A
AM_005	9	10	einedage	d	g	a	da	-18.1078407150162	0.117867591891716	A
AM_005	9	12	einedyse	d	z	y	dy	-14.4520945469042	-18.0696355771668	A
AM_005	9	13	einedese	d	z	e	de	-16.8780801583929	-14.5415739830874	A
AM_005	9	14	einegube	g	b	u	gu	-14.4140408911979	-6.39665603074705	A
AM_005	9	16	einedige	d	g	i	di	-9.09491949564831	-19.6269045873119	A
AM_005	9	17	einebode	b	d	o	bo	-15.0552913169225	10.0268238343206	A
AM_005	9	18	einedobe	d	b	o	do	-15.5717381940911	-0.883525585949506	A
AM_005	9	19	einegade	g	d	a	ga	-17.1329320786255	-3.66319254756374	A
AM_005	9	20	einedube	d	b	u	du	-12.4019059556651	-10.3954738080882	A
AM_005	9	23	einegese	g	z	e	ge	-18.2300003990848	-16.3208499775905	A
AM_006	1	2	einegese	g	z	e	ge	-1.43821577695989	-12.1039390164393	A
AM_006	1	3	einebyse	b	z	y	by	-7.14883998451094	-9.20860859141406	A
AM_006	1	6	einedobe	d	b	o	do	-11.5660305290966	20.7752458259212	A
AM_006	1	7	einegibe	g	b	i	gi	-12.9217948701078	-9.87255296239807	A
AM_006	1	8	einedese	d	z	e	de	-7.43219691675323	-4.03087298255078	A
AM_006	1	9	einegabe	g	b	a	ga	-3.97420533268867	16.8221630793065	A
AM_006	1	10	einedyse	d	z	y	dy	-5.27865374472259	-7.62689166224308	A
AM_006	1	12	einegude	g	d	u	gu	-6.17257016851981	13.1648781511824	A
AM_006	1	13	einebide	b	d	i	bi	-7.2435152346436	-7.3295978155958	A
AM_006	1	16	einedage	d	g	a	da	-2.55187013349703	24.6480631756692	A
AM_006	1	17	einegyse	g	z	y	gy	-3.51985720176393	-7.31901091077895	A
AM_006	1	18	einedige	d	g	i	di	-1.97347974203408	-2.87256077446349	A
AM_006	1	19	einebese	b	z	e	be	-4.11925611468171	-1.45200641385667	A
AM_006	1	20	einebade	b	d	a	ba	0.814235894884913	27.921321459376	A
AM_006	1	21	einebuge	b	g	u	bu	-7.94765918985273	15.1051760718492	A
AM_006	1	22	einegode	g	d	o	go	-9.62944207917289	14.0665607599687	A
AM_006	1	23	einedube	d	b	u	du	-4.70605635777346	13.8244473270371	A
AM_006	1	24	eineboge	b	g	o	bo	-0.191492639571972	26.8477678085662	A
AM_006	2	1	einedase	d	z	a	da	-10.1159890288834	19.8408446452149	A
AM_006	2	3	einebyde	b	d	y	by	-11.9844829298295	-19.0175111202488	A
AM_006	2	4	einedoge	d	g	o	do	-12.2411688536678	19.6750439854934	A
AM_006	2	7	einebage	b	g	a	ba	-8.97340246350547	14.705400735026	A
AM_006	2	8	einedise	d	z	i	di	-13.4489716839635	-10.1718810643809	A
AM_006	2	9	einedebe	d	b	e	de	-8.44113212548123	-5.70620768285726	A
AM_006	2	11	einedybe	d	b	y	dy	-10.7652229690124	-10.2942687441005	A
AM_006	2	12	einegade	g	d	a	ga	-9.59370537286735	18.2290677779354	A
AM_006	2	14	eineduge	d	g	u	du	-5.49980396387462	11.6061043901382	A
AM_006	2	15	einebede	b	d	e	be	-8.24152473169026	-9.58519254336126	A
AM_006	2	16	einebuse	b	z	u	bu	-5.99554406054915	8.00402914833516	A
AM_006	2	17	eineguse	g	z	u	gu	-0.817515050449397	15.2291203450234	A
AM_006	2	19	einegose	g	z	o	go	-3.68375786321477	17.792900616168	A
AM_006	2	20	einegebe	g	b	e	ge	-13.3880580876188	-9.1985233427589	A
AM_006	2	21	einegybe	g	b	y	gy	-5.9615282972526	-12.2999065819232	A
AM_006	2	22	einegide	g	d	i	gi	-10.6995613289779	-10.7628511975344	A
AM_006	2	23	einebose	b	z	o	bo	-4.410413120999	14.6827629878636	A
AM_006	2	24	einebige	b	g	i	bi	-11.7402517053755	-17.8194686235236	A
AM_006	3	2	einebege	b	g	e	be	-6.97927248297173	-8.61861373638121	A
AM_006	3	6	einegyde	g	d	y	gy	1.41909712229741	-7.80650178180573	A
AM_006	3	7	einegise	g	z	i	gi	-7.30549259962784	-8.36554504179567	A
AM_006	3	8	einegube	g	b	u	gu	-0.873576578616596	20.3295776314445	A
AM_006	3	9	einedege	d	g	e	de	-2.32045266313334	-5.65351213375912	A
AM_006	3	10	einedyge	d	g	y	dy	-4.21404108785487	-8.32336856306535	A
AM_006	3	11	einebude	b	d	u	bu	0.338059700455486	20.0137586524619	A
AM_006	3	13	einedose	d	z	o	do	-5.78225986358469	21.4072696354692	A
AM_006	3	14	einebode	b	d	o	bo	-5.87913859566516	23.8729943853564	A
AM_006	3	15	eineduse	d	z	u	du	-5.34302169018086	10.1356984925526	A
AM_006	3	16	einegobe	g	b	o	go	1.92393480491432	15.66075516157	A
AM_006	3	17	einedibe	d	b	i	di	-6.77493388572771	-5.31825835329443	A
AM_006	3	19	einedabe	d	b	a	da	-5.22369630517125	33.2480772843024	A
AM_006	3	20	einegase	g	z	a	ga	-2.62685702775898	17.6377890291836	A
AM_006	3	21	einebyge	b	g	y	by	-4.82625055601295	-9.19096574902551	A
AM_006	3	22	einebase	b	z	a	ba	-0.467091638996756	21.7322750521378	A
AM_006	3	23	einegede	g	d	e	ge	-6.3353574506697	-5.94301800704734	A
AM_006	3	24	einebise	b	z	i	bi	-7.92164246022517	-11.8733151640329	A
AM_006	4	3	einedyse	d	z	y	dy	-6.08480323571432	-5.8449293111927	A
AM_006	4	4	einebode	b	d	o	bo	-3.3704386097845	15.5465899157402	A
AM_006	4	6	einebude	b	d	u	bu	-1.7487706944613	12.0960649635	A
AM_006	4	8	einebese	b	z	e	be	-10.5724184336432	-9.4515521819678	A
AM_006	4	9	einegube	g	b	u	gu	2.19110293108005	9.22516095344365	A
AM_006	4	10	eineduge	d	g	u	du	-3.61893239936857	11.9902156047087	A
AM_006	4	11	einegese	g	z	e	ge	-7.24466878034219	-5.95023430112153	A
AM_006	4	12	einebige	b	g	i	bi	-7.87434796346733	-5.21428861923468	A
AM_006	4	13	einegide	g	d	i	gi	-10.7445594330215	-11.202873931707	A
AM_006	4	14	einedibe	d	b	i	di	-10.2396387159163	-9.17194382038341	A
AM_006	4	15	einegyse	g	z	y	gy	-6.56660023659642	-12.9152948405806	A
AM_006	4	16	einebyse	b	z	y	by	-10.3529290355655	-10.8383431369612	A
AM_006	4	17	einebage	b	g	a	ba	-0.775925685133867	25.0790776151992	A
AM_006	4	18	einegade	g	d	a	ga	-0.680004421936432	14.974764153496	A
AM_006	4	20	einedoge	d	g	o	do	-8.42534107753356	18.4894384882788	A
AM_006	4	21	einedabe	d	b	a	da	-8.7224099832011	27.4097171081385	A
AM_006	4	22	einedese	d	z	e	de	-9.6572654783611	-6.13177073757341	A
AM_006	4	23	einegobe	g	b	o	go	-5.24036149009743	14.2858909991847	A
AM_006	5	1	einebede	b	d	e	be	-12.5762620105438	-11.1733987709756	A
AM_006	5	2	einebyde	b	d	y	by	-7.26758590085392	-13.7260063678667	A
AM_006	5	3	einedebe	d	b	e	de	-14.8721168355499	-14.7390855553233	A
AM_006	5	4	einedose	d	z	o	do	-11.1614167276347	15.8150635959869	A
AM_006	5	6	einedige	d	g	i	di	-12.2391879428035	-11.2593532959979	A
AM_006	5	7	einedage	d	g	a	da	-9.86396391868656	28.7831920136656	A
AM_006	5	8	einedybe	d	b	y	dy	-12.2611765652416	-13.8513937455461	A
AM_006	5	9	einebuge	b	g	u	bu	-4.61342549213194	19.0330201907794	A
AM_006	5	10	einebise	b	z	i	bi	-8.96416659589197	-18.1589870221881	A
AM_006	5	11	eineboge	b	g	o	bo	-7.25740867159725	20.8713245098872	A
AM_006	5	12	einegebe	g	b	e	ge	-12.4927826574875	-18.599820001621	A
AM_006	5	13	einegode	g	d	o	go	-6.32667058207844	14.1378420921833	A
AM_006	5	15	einegase	g	z	a	ga	-9.29918049138708	18.4193597370998	A
AM_006	5	19	einegude	g	d	u	gu	-4.48236543708862	9.07014677215643	A
AM_006	5	20	eineduse	d	z	u	du	-8.1457789970828	2.52608043820958	A
AM_006	5	21	einebase	b	z	a	ba	-8.67221124454076	25.3219238162099	A
AM_006	5	22	einegybe	g	b	y	gy	-8.9899722971421	-8.79046181356969	A
AM_006	5	24	einegise	g	z	i	gi	-11.8498391440545	-15.0618632769272	A
AM_006	6	1	einedyge	d	g	y	dy	-15.2090414604951	-12.6328196858977	A
AM_006	6	3	einebege	b	g	e	be	-15.2344525242773	-9.82236879778858	A
AM_006	6	4	einedise	d	z	i	di	-14.6270617283738	-13.5377074819617	A
AM_006	6	5	einegose	g	z	o	go	-10.4160255118609	15.7913367816745	A
AM_006	6	6	einegabe	g	b	a	ga	-11.3605162106411	14.9747723528886	A
AM_006	6	7	einedobe	d	b	o	do	-11.6463814926934	17.0742599906671	A
AM_006	6	8	einebuse	b	z	u	bu	-11.3178288262863	14.8971992999468	A
AM_006	6	9	einegede	g	d	e	ge	-11.7758554937376	-13.6145777579544	A
AM_006	6	10	einegyde	g	d	y	gy	-5.91395265574779	-12.129631197195	A
AM_006	6	11	einebyge	b	g	y	by	-11.582620831648	-14.9993213480289	A
AM_006	6	12	einebade	b	d	a	ba	-6.7974200296083	23.5395607036678	A
AM_006	6	13	einegibe	g	b	i	gi	-9.77686239212618	-14.0241746391467	A
AM_006	6	14	einebose	b	z	o	bo	-4.80671002212926	12.3467434648993	A
AM_006	6	15	einedube	d	b	u	du	-14.8928240123505	4.08867600259511	A
AM_006	6	16	einebide	b	d	i	bi	-9.22283368384712	-15.6584335567201	A
AM_006	6	20	einedege	d	g	e	de	-7.75010634583721	-12.8164393064605	A
AM_006	6	23	eineguse	g	z	u	gu	-7.73383908378797	12.9637877358505	A
AM_006	6	24	einedase	d	z	a	da	-10.1873458928738	21.8426101713674	A
AM_006	7	2	einedise	d	z	i	di	-9.85455063788154	-17.4119428264569	A
AM_006	7	3	einegebe	g	b	e	ge	-13.5223959958876	-15.9864000021711	A
AM_006	7	4	einegase	g	z	a	ga	-7.07155737021229	17.2203244774746	A
AM_006	7	6	einedebe	d	b	e	de	-8.89432239596817	-12.1429484136223	A
AM_006	7	8	einebise	b	z	i	bi	-7.40556863431801	-14.6322120270774	A
AM_006	7	9	einegybe	g	b	y	gy	-9.7503741963865	-13.3988362947997	A
AM_006	7	10	einegude	g	d	u	gu	-7.05362331331955	12.797172562339	A
AM_006	7	11	einedoge	d	g	o	do	-8.89496584103899	20.3959411456059	A
AM_006	7	12	eineboge	b	g	o	bo	-1.32676588279348	23.2244093989931	A
AM_006	7	13	einegise	g	z	i	gi	-12.0344450121237	-10.0710263580771	A
AM_006	7	14	einebede	b	d	e	be	-9.44444082332995	-10.9784358201161	A
AM_006	7	16	einegode	g	d	o	go	-6.8182411580194	11.3165486303135	A
AM_006	7	17	einedybe	d	b	y	dy	-12.6957933200724	-13.4630100959192	A
AM_006	7	18	einedase	d	z	a	da	-13.6008738433995	25.5524077861304	A
AM_006	7	19	einebase	b	z	a	ba	-7.25296038227745	23.3516465211152	A
AM_006	7	20	eineduge	d	g	u	du	-14.3303395985613	12.8663528192535	A
AM_006	7	21	einebyde	b	d	y	by	-12.1284511890569	-12.3011929300525	A
AM_006	7	24	einebuge	b	g	u	bu	-11.5861405964533	20.1260643640346	A
AM_006	8	1	einedyge	d	g	y	dy	-13.8037791218806	-11.8739811416757	A
AM_006	8	2	einebide	b	d	i	bi	-10.9787939272152	-13.1781773064373	A
AM_006	8	3	einebose	b	z	o	bo	-13.8076290610942	10.9075873521518	A
AM_006	8	4	eineguse	g	z	u	gu	-4.84552444606022	15.537406068125	A
AM_006	8	5	einegabe	g	b	a	ga	4.75398030324877	15.3004400903835	A
AM_006	8	6	einedege	d	g	e	de	-11.9712045449163	-9.4797412730919	A
AM_006	8	9	eineduse	d	z	u	du	-13.4794371633392	12.0695838792656	A
AM_006	8	10	einebege	b	g	e	be	-8.83886274538352	-11.4164478215964	A
AM_006	8	11	einegibe	g	b	i	gi	-8.18945125091029	-17.2133250466924	A
AM_006	8	12	einedibe	d	b	i	di	-14.0844460657338	-12.4189987443253	A
AM_006	8	13	einebyge	b	g	y	by	-7.56602444241764	-11.9350609928282	A
AM_006	8	15	einegyde	g	d	y	gy	-11.5466982441407	-10.9949034685064	A
AM_006	8	17	einebuse	b	z	u	bu	0.0663729328410396	7.01951705805273	A
AM_006	8	19	einedabe	d	b	a	da	-12.08286128065	29.6068317865147	A
AM_006	8	20	einedose	d	z	o	do	-11.2550163050731	20.286047560691	A
AM_006	8	21	einegede	g	d	e	ge	-9.39880690895667	-10.2405067615468	A
AM_006	8	23	einegose	g	z	o	go	-7.98696255931558	17.4277743047867	A
AM_006	8	24	einebade	b	d	a	ba	-8.43176102902837	15.6369023443212	A
AM_006	9	2	einegobe	g	b	o	go	-1.53625933360829	23.9094656246762	A
AM_006	9	4	einebude	b	d	u	bu	-2.20058348943854	15.0919011165948	A
AM_006	9	5	einebige	b	g	i	bi	-9.94007652945673	-11.1843336580435	A
AM_006	9	6	einegade	g	d	a	ga	-6.94491263873886	21.3693027352227	A
AM_006	9	7	einegide	g	d	i	gi	-13.4982561540936	-15.2215029883916	A
AM_006	9	8	einegube	g	b	u	gu	0.36185146862329	13.8709047499963	A
AM_006	9	9	einebese	b	z	e	be	-7.72637170657753	-14.9405158422605	A
AM_006	9	11	einedese	d	z	e	de	-8.39130083229456	-12.172116300843	A
AM_006	9	12	einegyse	g	z	y	gy	0.836187731216103	-8.84117447884449	A
AM_006	9	13	einebyse	b	z	y	by	-13.4778043471451	-8.10556725864924	A
AM_006	9	14	einedube	d	b	u	du	-6.40674658339316	9.56994767964489	A
AM_006	9	15	einedyse	d	z	y	dy	-6.40970678268609	-6.61884237749851	A
AM_006	9	16	einebode	b	d	o	bo	-7.3574885380505	16.9650034033947	A
AM_006	9	18	einebage	b	g	a	ba	-3.51837455152875	19.8806846461628	A
AM_006	9	19	einedage	d	g	a	da	-7.32620146486735	17.1914932161399	A
AM_006	9	21	einedobe	d	b	o	do	-2.18032360507705	14.7314625664254	A
AM_006	9	22	einedige	d	g	i	di	-6.25994126544109	-5.28996447312257	A
AM_006	9	24	einegese	g	z	e	ge	-8.09218037117566	NA	A
AM_008	1	1	einegode	g	d	o	go	-1.29899813858886	20.6079877460893	A
AM_008	1	2	einegyse	g	z	y	gy	-9.24307234596321	0.976295208658688	A
AM_008	1	3	eineboge	b	g	o	bo	-3.02156007505464	22.4409929269941	A
AM_008	1	5	einedige	d	g	i	di	-9.81042209664076	-7.23767404411522	A
AM_008	1	6	einegabe	g	b	a	ga	-8.3797809756882	10.0929661920958	A
AM_008	1	7	einebuge	b	g	u	bu	-3.82984793877516	15.4631739445995	A
AM_008	1	8	einebyse	b	z	y	by	-3.83259357477492	-3.7076584465526	A
AM_008	1	9	einegibe	g	b	i	gi	-3.65372436772827	-6.61156274209977	A
AM_008	1	11	einegude	g	d	u	gu	0.915446902863845	14.9956322609396	A
AM_008	1	12	einedube	d	b	u	du	-6.62919548791692	17.481664827621	A
AM_008	1	14	einedyse	d	z	y	dy	-2.80469037023726	-0.999227260234832	A
AM_008	1	15	einedese	d	z	e	de	-5.96191509696521	-4.2989706214909	A
AM_008	1	16	einedobe	d	b	o	do	-2.66126159203516	13.4274578777156	A
AM_008	1	18	einebade	b	d	a	ba	-15.4446890616417	8.12456545224598	A
AM_008	1	20	einebide	b	d	i	bi	-4.54242646410813	-7.80000928774135	A
AM_008	1	21	einebese	b	z	e	be	-8.25925161648274	NA	A
AM_008	1	22	einegese	g	z	e	ge	-4.3066209567917	NA	A
AM_008	1	24	einedage	d	g	a	da	-3.66151247580783	9.11604019304173	A
AM_008	2	1	eineduge	d	g	u	du	-13.6449034495994	2.9564757245524	A
AM_008	2	4	einedebe	d	b	e	de	-17.7312448618707	-16.0358684124482	A
AM_008	2	6	einedise	d	z	i	di	-15.8992917123504	-19.9216791615993	A
AM_008	2	8	einegebe	g	b	e	ge	-12.4184936859242	-15.5422809484534	A
AM_008	2	9	einebage	b	g	a	ba	-12.9033571098998	2.72087187901096	A
AM_008	2	10	einedase	d	z	a	da	NA	-3.99265754575376	A
AM_008	2	11	einedoge	d	g	o	do	-19.0669164701381	9.47061334306894	A
AM_008	2	12	einedybe	d	b	y	dy	-20.7853119006305	-13.0919645980348	A
AM_008	2	13	einebede	b	d	e	be	-17.0250303416572	-12.5381372357479	A
AM_008	2	15	einegade	g	d	a	ga	-15.8038144871891	4.06955969904272	A
AM_008	2	16	eineguse	g	z	u	gu	-11.446231159048	8.70897655380785	A
AM_008	2	17	einebige	b	g	i	bi	-9.04475952671272	-15.2251211539983	A
AM_008	2	19	einebose	b	z	o	bo	-0.0698532172660033	13.8670773462057	A
AM_008	2	20	einebyde	b	d	y	by	-9.68755069607233	-19.7560276314165	A
AM_008	2	21	einegide	g	d	i	gi	-16.6703692323683	-9.63650144697828	A
AM_008	2	22	einegose	g	z	o	go	-5.96255400813575	6.84128266849261	A
AM_008	2	23	einegybe	g	b	y	gy	-12.7138842823965	-4.18906340856958	A
AM_008	2	24	einebuse	b	z	u	bu	-14.1129789974458	13.4848089995822	A
AM_008	3	1	einedege	d	g	e	de	-0.62446540452812	-6.06476199716517	A
AM_008	3	3	einegobe	g	b	o	go	-3.04748603487055	17.7625148457456	A
AM_008	3	6	einebode	b	d	o	bo	-2.84320576115515	19.4481645245529	A
AM_008	3	7	einegede	g	d	e	ge	-2.06870872423185	-3.27254480670315	A
AM_008	3	9	einegese	g	z	e	ge	-0.63228512635195	-5.94941577546615	A
AM_008	3	11	eineduse	d	z	u	du	-2.08519151256437	14.1470083003322	A
AM_008	3	12	einegase	g	z	a	ga	-2.77227193177322	12.2379571212951	A
AM_008	3	13	einebase	b	z	a	ba	-2.65949706178681	10.7130006998059	A
AM_008	3	14	einebyge	b	g	y	by	-2.17873067248015	-7.84996595326294	A
AM_008	3	15	einegube	g	b	u	gu	2.72448924295702	13.6628403908735	A
AM_008	3	16	einegyde	g	d	y	gy	0.961137089433703	-3.59556942701523	A
AM_008	3	17	einedose	d	z	o	do	-2.52226967687993	23.4568103510754	A
AM_008	3	18	einedyge	d	g	y	dy	-2.89354512850231	-2.45898049762392	A
AM_008	3	19	einebude	b	d	u	bu	-1.97213796894044	13.9267324660203	A
AM_008	3	20	einedibe	d	b	i	di	-3.4739999587268	-0.993696518947115	A
AM_008	3	21	einebege	b	g	e	be	-3.30444428092823	-4.14789326424808	A
AM_008	3	22	einebise	b	z	i	bi	-3.01203370731488	-1.43590194970333	A
AM_008	3	23	einedabe	d	b	a	da	-0.471081454420769	6.65575718119677	A
AM_008	4	1	einedese	d	z	e	de	-0.912921739073385	-3.24106054425797	A
AM_008	4	2	einedabe	d	b	a	da	-2.77274039033372	3.23949990127943	A
AM_008	4	3	einegube	g	b	u	gu	10.6243129624323	17.9975873063069	A
AM_008	4	5	einegide	g	d	i	gi	3.1222819536763	-6.93801477462217	A
AM_008	4	6	eineduge	d	g	u	du	1.05990172481986	11.3877478421937	A
AM_008	4	9	einebyse	b	z	y	by	-4.05174810617724	-0.762200191751923	A
AM_008	4	10	einegade	g	d	a	ga	8.4676845257443	11.8913499532708	A
AM_008	4	11	einebese	b	z	e	be	-7.23717908025224	-2.6933524662034	A
AM_008	4	12	einegese	g	z	e	ge	-1.31791048960552	-0.117920861464963	A
AM_008	4	13	einegyse	g	z	y	gy	-0.281895373530827	0.611782512566122	A
AM_008	4	14	einedyse	d	z	y	dy	0.866374688069579	-3.55848645975862	A
AM_008	4	15	einebige	b	g	i	bi	-6.36755289729582	-7.80938493551656	A
AM_008	4	18	einebude	b	d	u	bu	-9.06086912357017	16.8656617601879	A
AM_008	4	19	einegobe	g	b	o	go	-0.357127863174353	NA	A
AM_008	4	20	einedibe	d	b	i	di	-10.3318924284047	-7.3778566434609	A
AM_008	4	21	einebode	b	d	o	bo	-2.09101721442245	23.4672571732336	A
AM_008	4	22	einebage	b	g	a	ba	-6.80161159180433	13.5830815633295	A
AM_008	4	23	einedoge	d	g	o	do	-8.98463884267317	23.0144236676592	A
AM_008	5	1	einegase	g	z	a	ga	-3.34389482048603	6.70021386170529	A
AM_008	5	2	eineduse	d	z	u	du	-8.81589443440634	15.5863939225576	A
AM_008	5	5	einedage	d	g	a	da	-5.53964099857346	9.2551153826905	A
AM_008	5	6	einedebe	d	b	e	de	-8.31006675699713	-12.9193547290195	A
AM_008	5	7	einegybe	g	b	y	gy	-3.37545108680795	-5.80016963779656	A
AM_008	5	8	einebase	b	z	a	ba	-15.4358822598609	2.6535664623635	A
AM_008	5	9	einebise	b	z	i	bi	-6.84711120552337	-4.87490718139731	A
AM_008	5	10	eineboge	b	g	o	bo	-7.36569781283792	20.8963799419252	A
AM_008	5	12	einedybe	d	b	y	dy	-9.22090503332348	-6.17679521940968	A
AM_008	5	13	einebede	b	d	e	be	-9.60006337766399	-5.78818906612374	A
AM_008	5	15	einedige	d	g	i	di	-11.5515745615578	-12.6056105517146	A
AM_008	5	17	einegode	g	d	o	go	-7.3703655321725	19.2132120424368	A
AM_008	5	18	einegebe	g	b	e	ge	-9.56852013945812	-1.82473935445463	A
AM_008	5	19	einegude	g	d	u	gu	-11.1762452565049	3.61385445226931	A
AM_008	5	21	einegise	g	z	i	gi	-8.34487865160217	-8.34253380044181	A
AM_008	5	22	einedose	d	z	o	do	-6.68622110343865	13.1522029394459	A
AM_008	5	23	einebyde	b	d	y	by	-5.27993360430987	-5.68999638759448	A
AM_008	5	24	einebuge	b	g	u	bu	-1.30119666952618	17.8905028790588	A
AM_008	6	1	einedobe	d	b	o	do	-7.75399254695457	13.9458535777796	A
AM_008	6	2	einedise	d	z	i	di	-9.29448841066077	-7.15008873361675	A
AM_008	6	4	einebege	b	g	e	be	-8.826214424707	-11.0676510409905	A
AM_008	6	5	einegose	g	z	o	go	-5.8487144949461	12.9603888480509	A
AM_008	6	6	einegabe	g	b	a	ga	-3.41217195088579	9.82032044018654	A
AM_008	6	7	einebade	b	d	a	ba	-11.0061104285946	8.94489097915356	A
AM_008	6	8	einegibe	g	b	i	gi	-8.87931620572724	-10.3754800045539	A
AM_008	6	11	einedube	d	b	u	du	-11.9430792247188	11.7980662684146	A
AM_008	6	12	einegede	g	d	e	ge	-3.3187100768278	NA	A
AM_008	6	13	einebyge	b	g	y	by	-3.40360059796514	-10.087267654936	A
AM_008	6	14	einedase	d	z	a	da	-4.47120875965	4.5826608292847	A
AM_008	6	16	einebide	b	d	i	bi	-5.82879987405419	-11.4210596919635	A
AM_008	6	17	einebuse	b	z	u	bu	-2.32219590617634	13.4530378423111	A
AM_008	6	19	einegyde	g	d	y	gy	-6.75884236363645	-4.21404435058827	A
AM_008	6	20	einedege	d	g	e	de	-9.02512262707888	-6.47394606003758	A
AM_008	6	21	einebose	b	z	o	bo	-5.93008101332997	15.8354912727522	A
AM_008	6	23	eineguse	g	z	u	gu	-6.60721402562952	13.8479222331064	A
AM_008	6	24	einedyge	d	g	y	dy	-2.61449353020454	-11.9913191929015	A
AM_008	7	1	einebuge	b	g	u	bu	-7.2592938532194	7.31325742555397	A
AM_008	7	2	einegybe	g	b	y	gy	-9.09201232979791	-13.2114645508324	A
AM_008	7	4	einedoge	d	g	o	do	-9.82648459785196	7.28732953920806	A
AM_008	7	5	einegase	g	z	a	ga	-11.0355408346372	-1.11146451088499	A
AM_008	7	6	einegude	g	d	u	gu	-14.1703258501193	4.74406579423791	A
AM_008	7	8	einedise	d	z	i	di	-14.5843960261968	-14.8004854412286	A
AM_008	7	9	einegebe	g	b	e	ge	-15.3609114198277	-8.40255667531462	A
AM_008	7	11	einegise	g	z	i	gi	-18.1644862966919	-15.3265009583737	A
AM_008	7	12	eineduge	d	g	u	du	-12.7277177635112	0.150779638413174	A
AM_008	7	13	einebyde	b	d	y	by	-10.3589821189848	-11.8140838317749	A
AM_008	7	14	einebise	b	z	i	bi	-16.9113323969689	-14.5998472518738	A
AM_008	7	15	einebede	b	d	e	be	-9.84964396868263	NA	A
AM_008	7	16	einedase	d	z	a	da	-15.0526342723344	-0.847459883007161	A
AM_008	7	18	einedybe	d	b	y	dy	-12.5275144836541	-16.231785542266	A
AM_008	7	20	einegode	g	d	o	go	-5.70628499338508	4.33555544156273	A
AM_008	7	21	einebase	b	z	a	ba	-10.1745225151156	5.30423447008127	A
AM_008	7	22	einedebe	d	b	e	de	-16.1056528226516	-14.9122559408013	A
AM_008	7	23	eineboge	b	g	o	bo	-16.1575722746888	8.47477467763137	A
AM_008	8	1	einebuse	b	z	u	bu	-12.309931034915	12.9351159615976	A
AM_008	8	3	eineguse	g	z	u	gu	-10.1456289032084	13.355061096912	A
AM_008	8	4	einedyge	d	g	y	dy	-8.29050619122864	-10.316495839181	A
AM_008	8	5	einebose	b	z	o	bo	-4.55425149183884	14.4528847322939	A
AM_008	8	8	einedabe	d	b	a	da	-11.4227447368396	-4.80901425745399	A
AM_008	8	9	einebyge	b	g	y	by	-7.94745837951616	-14.2330477202801	A
AM_008	8	10	einebade	b	d	a	ba	-13.4398305816868	5.02234991664351	A
AM_008	8	12	einedose	d	z	o	do	-5.96573170375304	14.3981419575697	A
AM_008	8	13	einedibe	d	b	i	di	-7.54215037444634	-9.07774147816039	A
AM_008	8	14	einegabe	g	b	a	ga	-6.43869598615885	4.84445882141437	A
AM_008	8	15	einegibe	g	b	i	gi	-5.56170350094431	-9.98981133259309	A
AM_008	8	16	einegose	g	z	o	go	-11.0721291821511	11.3063275441905	A
AM_008	8	17	einebege	b	g	e	be	-5.71133405340129	-12.0795412093585	A
AM_008	8	19	eineduse	d	z	u	du	-8.56390906835502	11.3057513091702	A
AM_008	8	21	einegyde	g	d	y	gy	-8.01546294900154	-5.93140318401096	A
AM_008	8	22	einebide	b	d	i	bi	-12.0581582391303	-12.8243256288093	A
AM_008	8	23	einegede	g	d	e	ge	-10.647383622898	-5.37736370244793	A
AM_008	8	24	einedege	d	g	e	de	-13.7084033598686	-14.3043281953143	A
AM_008	9	1	einegide	g	d	i	gi	-2.36186431267531	-7.28285036722117	A
AM_008	9	2	einebage	b	g	a	ba	-5.66669838837112	10.303355158004	A
AM_008	9	4	einebese	b	z	e	be	4.00433776071728	NA	A
AM_008	9	5	einebyse	b	z	y	by	-4.48504031436337	0.0919267536009656	A
AM_008	9	7	einebige	b	g	i	bi	0.504440306261639	-9.66333733733616	A
AM_008	9	8	einegyse	g	z	y	gy	4.08850053447101	-2.99843772686429	A
AM_008	9	9	einebude	b	d	u	bu	-6.43675304750671	20.2027540252787	A
AM_008	9	10	einedage	d	g	a	da	-3.50950775304639	9.75531910683905	A
AM_008	9	12	einedyse	d	z	y	dy	-3.5949521916362	-3.54287907244823	A
AM_008	9	13	einedese	d	z	e	de	-5.76034028305062	-1.98400840426404	A
AM_008	9	14	einegube	g	b	u	gu	-2.07153548553364	18.4964772467111	A
[truncated: 6,896 more rows]
